# Supplementary material for: Transcriptome mining extends the host range of the Flaviviridae to non-bilaterians
Source: Virus Evol. 2022 Dec 26;9(1):veac124. doi: 10.1093/ve/veac124 (PMC9854234; doi:10.1093/ve/veac124)
Supplement: veac124_Supp [file veac124_supp.zip]

Archive with 3 entries (3 files):
- suppl_data/Supplementary_figures.pdf
- suppl_data/supTable_1.xlsx
- suppl_data/supTable_2.xlsx
