# Supplementary material for: Transcriptome mining extends the host range of the Flaviviridae to non-bilaterians
Source: Virus Evol. 2022 Dec 26;9(1):veac124. doi: 10.1093/ve/veac124 (PMC9854234; doi:10.1093/ve/veac124)
Supplement: veac124_Supp [file veac124_supp.zip › suppl_data/supTable_1.xlsx]

## Sheet: A_query_accessions
Accession	Description
ACD13417	polyprotein [Dengue virus 3]
ADK63187	polyprotein [Border disease virus]
AEC45560	polyprotein [Canine hepacivirus AAK-2011]
AGC52807	polyprotein [Hepacivirus J]
AHY79970	polyprotein [Soybean cyst nematode virus 5]
AIJ19432	polyprotein [Stratford virus]
AJO71602	polyprotein [Hepacivirus C]
AKS24977	Porcine pestivirus 1
ALL52885	polyprotein [Xinzhou spider virus 2]
AMO03218	putative polyprotein
ANW09737	polyprotein [Bovine viral diarrhea virus 3]
ATP66832	polyprotein [Rodent hepacvirus]
ATY35190	polyprotein [Cyclopterus lumpus virus]
AVM87250	polyprotein [Wenzhou shark flavivirus]
AVM87251	polyprotein [Yili teratoscincus roborowskii hepacivirus]
AVM87252	polyprotein [Guangxi chinese leopard gecko hepacivirus]
AVM87254	polyprotein [Xiamen sepia Stingray hepacivirus]
AVM87256	polyprotein [Guangxi houndshark hepacivirus]
AVM87553	polyprotein partial [Nanhai dogfish shark pesti-like virus]
AVM87555	polyprotein partial [Wenling moray eel hepacivirus]
AVM87613	polyprotein partial [Chinese softshell turtle hepacivirus]
NP_059434	flavivirus polyprotein [Japanese encephalitis virus]
NP_620044	polyprotein [Rio Bravo virus]
QCH00711	polyprotein [Southern pygmy squid flavivirus]
QCH00713	polyprotein [Crangon crangon flavivirus]
QCH00716	polyprotein [Gammarus pulex flavivirus]
QFR36175	RNA-dependent RNA polymerase [Jingmen tick virus]
QJU12405	polyprotein [Salmon flavivirus]
QPG92984	NS5 protein [Jingmen tick virus]
QQM16329	polyprotein [Waxsystermes virus]
QQM18105	polyprotein [Bat hepacivirus]
QRW42872	MAG: polyprotein [Placeda virus]
QSH48282	polyprotein [Chinese soft-shelled turtle flavivirus]
QUF61513	polyprotein [Western carp gudgeon flavivirus]
QUJ17980	polyprotein [Bole tick virus 4]
UCR92566	MAG: NS5-like protein [Flaviviridae sp.]
YP_950477	polyprotein [Entebbe bat virus]
YP_006860588	polyprotein [Aydin-like pestivirus]
YP_007697649	|polyprotein [Equine pegivirus 1]
YP_009028573	polyprotein [Soybean cyst nematode virus 5]
YP_009045181	NS5B [Simian pegivirus]
YP_009164029	flavivirus polyprotein [Parramatta River virus]
YP_009179227	flavivirus polyprotein [Wenling shark virus]
YP_009179403	NS5-like protein [Wuhan flea virus]
YP_009227295	|polyprotein [Human pegivirus 2]
YP_009351917	putative NS5-like protein [Mogiana tick virus]
YP_009407716	polyprotein [Linda virus]
YP_009506366	|polyprotein [Pegivirus G]
YP_009506367	|polyprotein [Human hepegivirus]
YP_009551951	polyprotein [Lumpfish flavivirus]

## Sheet: B_trim_align_settings
tree	substitution_model	trimal_consensus_value	trimal_gap_threshold	mafft_alignment_algorithm	number_of_sequences	alignment_length
Flaviviridae_NS5	LG+F+R10	20	0.9	genafpair	397	713
Flavivirus_Jingmenvirus_NS3	LG+F+R7	10	0.9	genafpair	169	474
Flavivirus_Jingmenvirus_NS5	LG+F+R9	40	0.9	genafpair	204	659
Hepacivirus_Pegivirus_NS3	LG+F+R7	50	0.9	genafpair	134	590
Hepacivirus_Pegivirus_NS5	LG+F+R7	gappyout	gappyout	genafpair	109	601
Pestivirus_LGF_NS3	LG+R5	60	0.7	genafpair	57	643
Pestivirus_LGF_NS5	LG+F+R8	60	0.7	genafpair	82	688
Flavivirus_Jingmenvirus_endo_NS5	LG+F+R9	20	0.9	genafpair	225	565
