# Supplementary material for: Transcriptome mining extends the host range of the Flaviviridae to non-bilaterians
Source: Virus Evol. 2022 Dec 26;9(1):veac124. doi: 10.1093/ve/veac124 (PMC9854234; doi:10.1093/ve/veac124)
Supplement: veac124_Supp [file veac124_supp.zip › suppl_data/supTable_2.xlsx]

## Sheet: annotations
tree_id	seq_id	nucl_start	nucl_end	strand	feature_type	feature_id	feature_source	feature_name	signature_desc	ontology_term	feature_length	feature_description
African_cichlid_flavivirus	African_cichlid_flavivirus_SRR9688165_orf112	7545	8196	+	protein_match	match$359_2502_2719	CDD	cd20761	IPR026490	"GO:0004482","GO:0004483"	651	mRNA cap 0/1 methyltransferase GO:0004482|GO:0004483
African_cichlid_flavivirus	African_cichlid_flavivirus_SRR9688165_orf112	7521	8292	+	protein_match	match$343_2494_2751	Gene3D	G3DSA:3.40.50.150	IPR029063	NA	771	S-adenosyl-L-methionine-dependent methyltransferase superfamily -
African_cichlid_flavivirus	African_cichlid_flavivirus_SRR9688165_orf112	2079	2373	+	protein_match	match$344_680_778	Gene3D	G3DSA:1.20.1280.260	IPR038345	NA	294	Flavivirus envelope glycoprotein E, Stem/Anchor domain superfamily -
African_cichlid_flavivirus	African_cichlid_flavivirus_SRR9688165_orf112	8643	8925	+	protein_match	match$346_2868_2962	Gene3D	G3DSA:1.10.260.90	NA	NA	282	NA
African_cichlid_flavivirus	African_cichlid_flavivirus_SRR9688165_orf112	678	894	+	protein_match	match$352_213_285	Gene3D	G3DSA:1.10.8.970	IPR038302	NA	216	Envelope glycoprotein M superfamily, flavivirus -
African_cichlid_flavivirus	African_cichlid_flavivirus_SRR9688165_orf112	1755	2076	+	protein_match	match$353_572_679	Gene3D	G3DSA:2.60.40.350	IPR000336	NA	321	Flavivirus/Alphavirus glycoprotein, immunoglobulin-like domain superfamily -
African_cichlid_flavivirus	African_cichlid_flavivirus_SRR9688165_orf112	1047	1677	+	protein_match	match$356_336_546	Gene3D	G3DSA:3.30.67.10	IPR013756	NA	630	Flaviviral glycoprotein E, central domain, subdomain 2 -
African_cichlid_flavivirus	African_cichlid_flavivirus_SRR9688165_orf112	4974	5406	+	protein_match	match$358_1645_1789	Gene3D	G3DSA:3.40.50.300	IPR027417	NA	432	P-loop containing nucleoside triphosphate hydrolase -
African_cichlid_flavivirus	African_cichlid_flavivirus_SRR9688165_orf112	5409	5859	+	protein_match	match$368_1790_1940	Gene3D	G3DSA:3.40.50.300	IPR027417	NA	450	P-loop containing nucleoside triphosphate hydrolase -
African_cichlid_flavivirus	African_cichlid_flavivirus_SRR9688165_orf112	1083	1632	+	protein_match	match$369_348_531	Gene3D	G3DSA:3.30.387.10	IPR013755	NA	549	Flaviviral glycoprotein E, central domain, subdomain 1 -
African_cichlid_flavivirus	African_cichlid_flavivirus_SRR9688165_orf112	903	1752	+	protein_match	match$375_288_571	Gene3D	G3DSA:2.60.98.10	IPR038055	NA	849	Flaviviral glycoprotein E, dimerisation domain -
African_cichlid_flavivirus	African_cichlid_flavivirus_SRR9688165_orf112	4365	4944	+	protein_match	match$376_1442_1635	Gene3D	G3DSA:2.40.10.120	NA	NA	579	NA
African_cichlid_flavivirus	African_cichlid_flavivirus_SRR9688165_orf112	39	10109	+	ORF	orf_African_cichlid_flavivirus_SRR9688165_39_10109	getorf	African_cichlid_flavivirus_SRR9688165_orf112	NA	NA	10070	NA
African_cichlid_flavivirus	African_cichlid_flavivirus_SRR9688165_orf112	900	1764	+	protein_match	match$342_287_575	Pfam	PF00869	IPR011998	"GO:0046983"	864	Flavivirus glycoprotein central and dimerisation domain GO:0046983
African_cichlid_flavivirus	African_cichlid_flavivirus_SRR9688165_orf112	1773	2049	+	protein_match	match$350_578_670	Pfam	PF02832	IPR027287	NA	276	Flavivirus glycoprotein E, immunoglobulin-like domain -
African_cichlid_flavivirus	African_cichlid_flavivirus_SRR9688165_orf112	5001	5388	+	protein_match	match$351_1654_1783	Pfam	PF07652	IPR011492	"GO:0004386","GO:0005524"	387	DEAD box, Flavivirus GO:0004386|GO:0005524
African_cichlid_flavivirus	African_cichlid_flavivirus_SRR9688165_orf112	2385	3390	+	protein_match	match$362_782_1117	Pfam	PF00948	IPR001157	NA	1005	Flavivirus non-structural protein NS1 -
African_cichlid_flavivirus	African_cichlid_flavivirus_SRR9688165_orf112	4455	4869	+	protein_match	match$367_1472_1610	Pfam	PF00949	IPR001850	"GO:0003723","GO:0003724","GO:0005524"	414	Flavivirus NS3, petidase S7 GO:0003723|GO:0003724|GO:0005524
African_cichlid_flavivirus	African_cichlid_flavivirus_SRR9688165_orf112	7635	8142	+	protein_match	match$372_2532_2701	Pfam	PF01728	IPR002877	"GO:0008168","GO:0032259"	507	Ribosomal RNA methyltransferase, FtsJ domain GO:0008168|GO:0032259
African_cichlid_flavivirus	African_cichlid_flavivirus_SRR9688165_orf112	8328	10089	+	protein_match	match$378_2763_3350	Pfam	PF00972	IPR000208	"GO:0003968","GO:0005524"	1761	RNA-directed RNA polymerase, flavivirus GO:0003968|GO:0005524
African_cichlid_flavivirus	African_cichlid_flavivirus_SRR9688165_orf112	537	3396	+	protein_match	match$345_166_1119	PIRSR	PIRSR003817-3	NA	NA	2859	NA
African_cichlid_flavivirus	African_cichlid_flavivirus_SRR9688165_orf112	3975	10095	+	protein_match	match$363_1312_3352	PIRSR	PIRSR003817-1	NA	NA	6120	NA
African_cichlid_flavivirus	African_cichlid_flavivirus_SRR9688165_orf112	3975	10095	+	protein_match	match$377_1312_3352	PIRSR	PIRSR003817-4	NA	NA	6120	NA
African_cichlid_flavivirus	African_cichlid_flavivirus_SRR9688165_orf112	8931	9195	+	protein_match	match$348_2964_3052	ProSiteProfiles	PS50007	NA	NA	264	Phosphatidylinositol-specific phospholipase X-box domain profile.
African_cichlid_flavivirus	African_cichlid_flavivirus_SRR9688165_orf112	5478	5964	+	protein_match	match$349_1813_1975	ProSiteProfiles	PS51194	IPR001650	NA	486	Helicase, C-terminal -
African_cichlid_flavivirus	African_cichlid_flavivirus_SRR9688165_orf112	4401	4941	+	protein_match	match$360_1454_1634	ProSiteProfiles	PS51528	IPR001850	"GO:0003723","GO:0003724","GO:0005524"	540	Flavivirus NS3, petidase S7 GO:0003723|GO:0003724|GO:0005524
African_cichlid_flavivirus	African_cichlid_flavivirus_SRR9688165_orf112	4971	5436	+	protein_match	match$365_1644_1799	ProSiteProfiles	PS51192	IPR014001	NA	465	Helicase superfamily 1/2, ATP-binding domain -
African_cichlid_flavivirus	African_cichlid_flavivirus_SRR9688165_orf112	9042	9450	+	protein_match	match$366_3001_3137	ProSiteProfiles	PS50507	IPR007094	"GO:0003968","GO:0039694"	408	RNA-directed RNA polymerase, catalytic domain GO:0003968|GO:0039694
African_cichlid_flavivirus	African_cichlid_flavivirus_SRR9688165	1	10364	+	nucleic_acid	African_cichlid_flavivirus_SRR9688165	provided_by_user	African_cichlid_flavivirus_SRR9688165	NA	NA	10363	NA
African_cichlid_flavivirus	African_cichlid_flavivirus_SRR9688165_orf112	5544	5820	+	protein_match	match$361_1835_1927	SMART	SM00490	IPR001650	NA	276	Helicase, C-terminal -
African_cichlid_flavivirus	African_cichlid_flavivirus_SRR9688165_orf112	4902	5481	+	protein_match	match$371_1621_1814	SMART	SM00487	IPR014001	NA	579	Helicase superfamily 1/2, ATP-binding domain -
African_cichlid_flavivirus	African_cichlid_flavivirus_SRR9688165_orf112	1749	2082	+	protein_match	match$341_570_681	SUPERFAMILY	SSF81296	IPR014756	NA	333	Immunoglobulin E-set -
African_cichlid_flavivirus	African_cichlid_flavivirus_SRR9688165_orf112	8526	10044	+	protein_match	match$355_2829_3335	SUPERFAMILY	SSF56672	IPR043502	NA	1518	DNA/RNA polymerase superfamily -
African_cichlid_flavivirus	African_cichlid_flavivirus_SRR9688165_orf112	4437	4881	+	protein_match	match$357_1466_1614	SUPERFAMILY	SSF50494	IPR009003	NA	444	Peptidase S1, PA clan -
African_cichlid_flavivirus	African_cichlid_flavivirus_SRR9688165_orf112	7545	8205	+	protein_match	match$364_2502_2722	SUPERFAMILY	SSF53335	IPR029063	NA	660	S-adenosyl-L-methionine-dependent methyltransferase superfamily -
African_cichlid_flavivirus	African_cichlid_flavivirus_SRR9688165_orf112	897	1767	+	protein_match	match$370_286_576	SUPERFAMILY	SSF56983	IPR036253	NA	870	Flavivirus glycoprotein, central and dimerisation domain superfamily -
African_cichlid_flavivirus	African_cichlid_flavivirus_SRR9688165_orf112	4980	5826	+	protein_match	match$373_1647_1929	SUPERFAMILY	SSF52540	IPR027417	NA	846	P-loop containing nucleoside triphosphate hydrolase -
African_cichlid_flavivirus	African_cichlid_flavivirus_SRR9688165_orf112	2097	2370	+	protein_match	match$374_686_777	TIGRFAM	TIGR04240	IPR026470	NA	273	Flavivirus envelope glycoprotein E, Stem/Anchor domain -
BK059669_TPA_asm:_Bannflavili_virus_isolate_BA1_segment_2_NS3_gene_partial_cds	BK059669_TPA_asm:_Bannflavili_virus_isolate_BA1_segment_2_NS3_gene_partial_cds_orf1204	184	418	+	protein_match	match$82_61_139	Gene3D	G3DSA:3.40.50.300	IPR027417	NA	234	P-loop containing nucleoside triphosphate hydrolase -
BK059669_TPA_asm:_Bannflavili_virus_isolate_BA1_segment_2_NS3_gene_partial_cds	BK059669_TPA_asm:_Bannflavili_virus_isolate_BA1_segment_2_NS3_gene_partial_cds_orf1204	679	904	+	protein_match	match$85_226_301	Gene3D	G3DSA:3.30.387.10	IPR013755	NA	225	Flaviviral glycoprotein E, central domain, subdomain 1 -
BK059669_TPA_asm:_Bannflavili_virus_isolate_BA1_segment_2_NS3_gene_partial_cds	BK059669_TPA_asm:_Bannflavili_virus_isolate_BA1_segment_2_NS3_gene_partial_cds_orf1204	1	3489	+	ORF	orf_BK059669_TPA_asm:_Bannflavili_virus_isolate_BA1_segment_2_NS3_gene_partial_cds_1_3489	getorf	BK059669_TPA_asm:_Bannflavili_virus_isolate_BA1_segment_2_NS3_gene_partial_cds_orf1204	NA	NA	3488	NA
BK059669_TPA_asm:_Bannflavili_virus_isolate_BA1_segment_2_NS3_gene_partial_cds	BK059669_TPA_asm:_Bannflavili_virus_isolate_BA1_segment_2_NS3_gene_partial_cds_orf1211	3381	4016	+	ORF	orf_BK059669_TPA_asm:_Bannflavili_virus_isolate_BA1_segment_2_NS3_gene_partial_cds_3381_4016	getorf	BK059669_TPA_asm:_Bannflavili_virus_isolate_BA1_segment_2_NS3_gene_partial_cds_orf1211	NA	NA	635	NA
BK059669_TPA_asm:_Bannflavili_virus_isolate_BA1_segment_2_NS3_gene_partial_cds	BK059669_TPA_asm:_Bannflavili_virus_isolate_BA1_segment_2_NS3_gene_partial_cds_orf1204	196	364	+	protein_match	match$84_65_121	Pfam	PF07652	IPR011492	"GO:0004386","GO:0005524"	168	DEAD box, Flavivirus GO:0004386|GO:0005524
BK059669_TPA_asm:_Bannflavili_virus_isolate_BA1_segment_2_NS3_gene_partial_cds	BK059669_TPA_asm:_Bannflavili_virus_isolate_BA1_segment_2_NS3_gene_partial_cds_orf1204	685	868	+	protein_match	match$87_228_289	Pfam	PF00869	IPR011998	"GO:0046983"	183	Flavivirus glycoprotein central and dimerisation domain GO:0046983
BK059669_TPA_asm:_Bannflavili_virus_isolate_BA1_segment_2_NS3_gene_partial_cds	BK059669_TPA_asm:_Bannflavili_virus_isolate_BA1_segment_2_NS3_gene_partial_cds	1	4017	+	nucleic_acid	BK059669_TPA_asm:_Bannflavili_virus_isolate_BA1_segment_2_NS3_gene_partial_cds	provided_by_user	BK059669_TPA_asm:_Bannflavili_virus_isolate_BA1_segment_2_NS3_gene_partial_cds	NA	NA	4016	NA
BK059669_TPA_asm:_Bannflavili_virus_isolate_BA1_segment_2_NS3_gene_partial_cds	BK059669_TPA_asm:_Bannflavili_virus_isolate_BA1_segment_2_NS3_gene_partial_cds_orf1204	682	877	+	protein_match	match$86_227_292	SUPERFAMILY	SSF56983	IPR036253	NA	195	Flavivirus glycoprotein, central and dimerisation domain superfamily -
BK059670_TPA_asm:_Bannflavili_virus_isolate_BA1_segment_1_sequence	BK059670_TPA_asm:_Bannflavili_virus_isolate_BA1_segment_1_sequence_orf1292	680	914	+	protein_match	match$316_226_304	Gene3D	G3DSA:3.40.50.150	IPR029063	NA	234	S-adenosyl-L-methionine-dependent methyltransferase superfamily -
BK059670_TPA_asm:_Bannflavili_virus_isolate_BA1_segment_1_sequence	BK059670_TPA_asm:_Bannflavili_virus_isolate_BA1_segment_1_sequence_orf1292	1823	2060	+	protein_match	match$318_607_686	Gene3D	G3DSA:1.10.260.90	NA	NA	237	NA
BK059670_TPA_asm:_Bannflavili_virus_isolate_BA1_segment_1_sequence	BK059670_TPA_asm:_Bannflavili_virus_isolate_BA1_segment_1_sequence_orf1292	2	2812	+	ORF	orf_BK059670_TPA_asm:_Bannflavili_virus_isolate_BA1_segment_1_sequence_2_2812	getorf	BK059670_TPA_asm:_Bannflavili_virus_isolate_BA1_segment_1_sequence_orf1292	NA	NA	2810	NA
BK059670_TPA_asm:_Bannflavili_virus_isolate_BA1_segment_1_sequence	BK059670_TPA_asm:_Bannflavili_virus_isolate_BA1_segment_1_sequence	1	2813	+	nucleic_acid	BK059670_TPA_asm:_Bannflavili_virus_isolate_BA1_segment_1_sequence	provided_by_user	BK059670_TPA_asm:_Bannflavili_virus_isolate_BA1_segment_1_sequence	NA	NA	2812	NA
BK059670_TPA_asm:_Bannflavili_virus_isolate_BA1_segment_1_sequence	BK059670_TPA_asm:_Bannflavili_virus_isolate_BA1_segment_1_sequence_orf1292	1751	2135	+	protein_match	match$320_583_711	SUPERFAMILY	SSF56672	IPR043502	NA	384	DNA/RNA polymerase superfamily -
BK059692_TPA_asm:_Candiflavili_virus_isolate_BC1_segment_2_hypothetical_protein_gene_partial_cds	BK059692_TPA_asm:_Candiflavili_virus_isolate_BC1_segment_2_hypothetical_protein_gene_partial_cds_orf1354	2131	2344	+	protein_match	match$48_710_781	Gene3D	G3DSA:3.30.387.10	IPR013755	NA	213	Flaviviral glycoprotein E, central domain, subdomain 1 -
BK059692_TPA_asm:_Candiflavili_virus_isolate_BC1_segment_2_hypothetical_protein_gene_partial_cds	BK059692_TPA_asm:_Candiflavili_virus_isolate_BC1_segment_2_hypothetical_protein_gene_partial_cds_orf1354	1	4545	+	ORF	orf_BK059692_TPA_asm:_Candiflavili_virus_isolate_BC1_segment_2_hypothetical_protein_gene_partial_cds_1_4545	getorf	BK059692_TPA_asm:_Candiflavili_virus_isolate_BC1_segment_2_hypothetical_protein_gene_partial_cds_orf1354	NA	NA	4544	NA
BK059692_TPA_asm:_Candiflavili_virus_isolate_BC1_segment_2_hypothetical_protein_gene_partial_cds	BK059692_TPA_asm:_Candiflavili_virus_isolate_BC1_segment_2_hypothetical_protein_gene_partial_cds_orf1354	2008	2359	+	protein_match	match$49_669_786	Pfam	PF00869	IPR011998	"GO:0046983"	351	Flavivirus glycoprotein central and dimerisation domain GO:0046983
BK059692_TPA_asm:_Candiflavili_virus_isolate_BC1_segment_2_hypothetical_protein_gene_partial_cds	BK059692_TPA_asm:_Candiflavili_virus_isolate_BC1_segment_2_hypothetical_protein_gene_partial_cds	1	4546	+	nucleic_acid	BK059692_TPA_asm:_Candiflavili_virus_isolate_BC1_segment_2_hypothetical_protein_gene_partial_cds	provided_by_user	BK059692_TPA_asm:_Candiflavili_virus_isolate_BC1_segment_2_hypothetical_protein_gene_partial_cds	NA	NA	4545	NA
BK059692_TPA_asm:_Candiflavili_virus_isolate_BC1_segment_2_hypothetical_protein_gene_partial_cds	BK059692_TPA_asm:_Candiflavili_virus_isolate_BC1_segment_2_hypothetical_protein_gene_partial_cds_orf1354	1951	2329	+	protein_match	match$50_650_776	SUPERFAMILY	SSF56983	IPR036253	NA	378	Flavivirus glycoprotein, central and dimerisation domain superfamily -
BK059693_TPA_asm:_Candiflavili_virus_isolate_BC1_segment_1_hypothetical_protein_gene_complete_cds	BK059693_TPA_asm:_Candiflavili_virus_isolate_BC1_segment_1_hypothetical_protein_gene_complete_cds_orf1501	4348	5056	+	protein_match	match$28_1391_1627	Gene3D	G3DSA:3.40.50.150	IPR029063	NA	708	S-adenosyl-L-methionine-dependent methyltransferase superfamily -
BK059693_TPA_asm:_Candiflavili_virus_isolate_BC1_segment_1_hypothetical_protein_gene_complete_cds	BK059693_TPA_asm:_Candiflavili_virus_isolate_BC1_segment_1_hypothetical_protein_gene_complete_cds_orf1501	2068	2494	+	protein_match	match$35_631_773	Gene3D	G3DSA:3.40.50.300	IPR027417	NA	426	P-loop containing nucleoside triphosphate hydrolase -
BK059693_TPA_asm:_Candiflavili_virus_isolate_BC1_segment_1_hypothetical_protein_gene_complete_cds	BK059693_TPA_asm:_Candiflavili_virus_isolate_BC1_segment_1_hypothetical_protein_gene_complete_cds_orf1501	2500	2941	+	protein_match	match$38_775_922	Gene3D	G3DSA:3.40.50.300	IPR027417	NA	441	P-loop containing nucleoside triphosphate hydrolase -
BK059693_TPA_asm:_Candiflavili_virus_isolate_BC1_segment_1_hypothetical_protein_gene_complete_cds	BK059693_TPA_asm:_Candiflavili_virus_isolate_BC1_segment_1_hypothetical_protein_gene_complete_cds_orf1501	1492	2059	+	protein_match	match$39_439_628	Gene3D	G3DSA:2.40.10.120	NA	NA	567	NA
BK059693_TPA_asm:_Candiflavili_virus_isolate_BC1_segment_1_hypothetical_protein_gene_complete_cds	BK059693_TPA_asm:_Candiflavili_virus_isolate_BC1_segment_1_hypothetical_protein_gene_complete_cds_orf1501	5464	5716	+	protein_match	match$43_1763_1847	Gene3D	G3DSA:1.10.260.90	NA	NA	252	NA
BK059693_TPA_asm:_Candiflavili_virus_isolate_BC1_segment_1_hypothetical_protein_gene_complete_cds	BK059693_TPA_asm:_Candiflavili_virus_isolate_BC1_segment_1_hypothetical_protein_gene_complete_cds_orf1501	175	7263	+	ORF	orf_BK059693_TPA_asm:_Candiflavili_virus_isolate_BC1_segment_1_hypothetical_protein_gene_complete_cds_175_7263	getorf	BK059693_TPA_asm:_Candiflavili_virus_isolate_BC1_segment_1_hypothetical_protein_gene_complete_cds_orf1501	NA	NA	7088	NA
BK059693_TPA_asm:_Candiflavili_virus_isolate_BC1_segment_1_hypothetical_protein_gene_complete_cds	BK059693_TPA_asm:_Candiflavili_virus_isolate_BC1_segment_1_hypothetical_protein_gene_complete_cds_orf1501	2089	2512	+	protein_match	match$32_638_779	Pfam	PF07652	IPR011492	"GO:0004386","GO:0005524"	423	DEAD box, Flavivirus GO:0004386|GO:0005524
BK059693_TPA_asm:_Candiflavili_virus_isolate_BC1_segment_1_hypothetical_protein_gene_complete_cds	BK059693_TPA_asm:_Candiflavili_virus_isolate_BC1_segment_1_hypothetical_protein_gene_complete_cds_orf1501	5239	6874	+	protein_match	match$42_1688_2233	Pfam	PF00972	IPR000208	"GO:0003968","GO:0005524"	1635	RNA-directed RNA polymerase, flavivirus GO:0003968|GO:0005524
BK059693_TPA_asm:_Candiflavili_virus_isolate_BC1_segment_1_hypothetical_protein_gene_complete_cds	BK059693_TPA_asm:_Candiflavili_virus_isolate_BC1_segment_1_hypothetical_protein_gene_complete_cds_orf1501	4366	6880	+	protein_match	match$30_1397_2235	PIRSR	PIRSR003817-4	NA	NA	2514	NA
BK059693_TPA_asm:_Candiflavili_virus_isolate_BC1_segment_1_hypothetical_protein_gene_complete_cds	BK059693_TPA_asm:_Candiflavili_virus_isolate_BC1_segment_1_hypothetical_protein_gene_complete_cds_orf1501	1540	3001	+	protein_match	match$34_455_942	PIRSR	PIRSR003817-1	NA	NA	1461	NA
BK059693_TPA_asm:_Candiflavili_virus_isolate_BC1_segment_1_hypothetical_protein_gene_complete_cds	BK059693_TPA_asm:_Candiflavili_virus_isolate_BC1_segment_1_hypothetical_protein_gene_complete_cds_orf1501	2062	2542	+	protein_match	match$29_629_789	ProSiteProfiles	PS51192	IPR014001	NA	480	Helicase superfamily 1/2, ATP-binding domain -
BK059693_TPA_asm:_Candiflavili_virus_isolate_BC1_segment_1_hypothetical_protein_gene_complete_cds	BK059693_TPA_asm:_Candiflavili_virus_isolate_BC1_segment_1_hypothetical_protein_gene_complete_cds_orf1501	5848	6259	+	protein_match	match$40_1891_2028	ProSiteProfiles	PS50507	IPR007094	"GO:0003968","GO:0039694"	411	RNA-directed RNA polymerase, catalytic domain GO:0003968|GO:0039694
BK059693_TPA_asm:_Candiflavili_virus_isolate_BC1_segment_1_hypothetical_protein_gene_complete_cds	BK059693_TPA_asm:_Candiflavili_virus_isolate_BC1_segment_1_hypothetical_protein_gene_complete_cds	1	7509	+	nucleic_acid	BK059693_TPA_asm:_Candiflavili_virus_isolate_BC1_segment_1_hypothetical_protein_gene_complete_cds	provided_by_user	BK059693_TPA_asm:_Candiflavili_virus_isolate_BC1_segment_1_hypothetical_protein_gene_complete_cds	NA	NA	7508	NA
BK059693_TPA_asm:_Candiflavili_virus_isolate_BC1_segment_1_hypothetical_protein_gene_complete_cds	BK059693_TPA_asm:_Candiflavili_virus_isolate_BC1_segment_1_hypothetical_protein_gene_complete_cds_orf1501	4363	4981	+	protein_match	match$31_1396_1602	SUPERFAMILY	SSF53335	IPR029063	NA	618	S-adenosyl-L-methionine-dependent methyltransferase superfamily -
BK059693_TPA_asm:_Candiflavili_virus_isolate_BC1_segment_1_hypothetical_protein_gene_complete_cds	BK059693_TPA_asm:_Candiflavili_virus_isolate_BC1_segment_1_hypothetical_protein_gene_complete_cds_orf1501	1630	1960	+	protein_match	match$33_485_595	SUPERFAMILY	SSF50494	IPR009003	NA	330	Peptidase S1, PA clan -
BK059693_TPA_asm:_Candiflavili_virus_isolate_BC1_segment_1_hypothetical_protein_gene_complete_cds	BK059693_TPA_asm:_Candiflavili_virus_isolate_BC1_segment_1_hypothetical_protein_gene_complete_cds_orf1501	2077	2920	+	protein_match	match$36_634_915	SUPERFAMILY	SSF52540	IPR027417	NA	843	P-loop containing nucleoside triphosphate hydrolase -
BK059693_TPA_asm:_Candiflavili_virus_isolate_BC1_segment_1_hypothetical_protein_gene_complete_cds	BK059693_TPA_asm:_Candiflavili_virus_isolate_BC1_segment_1_hypothetical_protein_gene_complete_cds_orf1501	5311	6604	+	protein_match	match$41_1712_2143	SUPERFAMILY	SSF56672	IPR043502	NA	1293	DNA/RNA polymerase superfamily -
BK059707_TPA_asm:_Dendroflavili_virus_isolate_DL1_segment_1_hypothetical_protein_gene_partial_cds	BK059707_TPA_asm:_Dendroflavili_virus_isolate_DL1_segment_1_hypothetical_protein_gene_partial_cds_orf2338	1068	1548	+	protein_match	match$560_355_515	Gene3D	G3DSA:3.40.50.300	IPR027417	NA	480	P-loop containing nucleoside triphosphate hydrolase -
BK059707_TPA_asm:_Dendroflavili_virus_isolate_DL1_segment_1_hypothetical_protein_gene_partial_cds	BK059707_TPA_asm:_Dendroflavili_virus_isolate_DL1_segment_1_hypothetical_protein_gene_partial_cds_orf2338	3150	3891	+	protein_match	match$561_1049_1296	Gene3D	G3DSA:3.40.50.150	IPR029063	NA	741	S-adenosyl-L-methionine-dependent methyltransferase superfamily -
BK059707_TPA_asm:_Dendroflavili_virus_isolate_DL1_segment_1_hypothetical_protein_gene_partial_cds	BK059707_TPA_asm:_Dendroflavili_virus_isolate_DL1_segment_1_hypothetical_protein_gene_partial_cds_orf2338	1566	1872	+	protein_match	match$564_521_623	Gene3D	G3DSA:3.40.50.300	IPR027417	NA	306	P-loop containing nucleoside triphosphate hydrolase -
BK059707_TPA_asm:_Dendroflavili_virus_isolate_DL1_segment_1_hypothetical_protein_gene_partial_cds	BK059707_TPA_asm:_Dendroflavili_virus_isolate_DL1_segment_1_hypothetical_protein_gene_partial_cds_orf2338	474	996	+	protein_match	match$569_157_331	Gene3D	G3DSA:2.40.10.120	NA	NA	522	NA
BK059707_TPA_asm:_Dendroflavili_virus_isolate_DL1_segment_1_hypothetical_protein_gene_partial_cds	BK059707_TPA_asm:_Dendroflavili_virus_isolate_DL1_segment_1_hypothetical_protein_gene_partial_cds_orf2338	4329	4521	+	protein_match	match$570_1442_1506	Gene3D	G3DSA:1.10.260.90	NA	NA	192	NA
BK059707_TPA_asm:_Dendroflavili_virus_isolate_DL1_segment_1_hypothetical_protein_gene_partial_cds	BK059707_TPA_asm:_Dendroflavili_virus_isolate_DL1_segment_1_hypothetical_protein_gene_partial_cds_orf2338	3	5444	+	ORF	orf_BK059707_TPA_asm:_Dendroflavili_virus_isolate_DL1_segment_1_hypothetical_protein_gene_partial_cds_3_5444	getorf	BK059707_TPA_asm:_Dendroflavili_virus_isolate_DL1_segment_1_hypothetical_protein_gene_partial_cds_orf2338	NA	NA	5441	NA
BK059707_TPA_asm:_Dendroflavili_virus_isolate_DL1_segment_1_hypothetical_protein_gene_partial_cds	BK059707_TPA_asm:_Dendroflavili_virus_isolate_DL1_segment_1_hypothetical_protein_gene_partial_cds_orf2338	1080	1458	+	protein_match	match$556_359_485	Pfam	PF07652	IPR011492	"GO:0004386","GO:0005524"	378	DEAD box, Flavivirus GO:0004386|GO:0005524
BK059707_TPA_asm:_Dendroflavili_virus_isolate_DL1_segment_1_hypothetical_protein_gene_partial_cds	BK059707_TPA_asm:_Dendroflavili_virus_isolate_DL1_segment_1_hypothetical_protein_gene_partial_cds_orf2338	4395	5424	+	protein_match	match$558_1464_1807	Pfam	PF00972	IPR000208	"GO:0003968","GO:0005524"	1029	RNA-directed RNA polymerase, flavivirus GO:0003968|GO:0005524
BK059707_TPA_asm:_Dendroflavili_virus_isolate_DL1_segment_1_hypothetical_protein_gene_partial_cds	BK059707_TPA_asm:_Dendroflavili_virus_isolate_DL1_segment_1_hypothetical_protein_gene_partial_cds_orf2338	513	1953	+	protein_match	match$563_170_650	PIRSR	PIRSR003817-1	NA	NA	1440	NA
BK059707_TPA_asm:_Dendroflavili_virus_isolate_DL1_segment_1_hypothetical_protein_gene_partial_cds	BK059707_TPA_asm:_Dendroflavili_virus_isolate_DL1_segment_1_hypothetical_protein_gene_partial_cds_orf2338	4656	5067	+	protein_match	match$562_1551_1688	ProSiteProfiles	PS50507	IPR007094	"GO:0003968","GO:0039694"	411	RNA-directed RNA polymerase, catalytic domain GO:0003968|GO:0039694
BK059707_TPA_asm:_Dendroflavili_virus_isolate_DL1_segment_1_hypothetical_protein_gene_partial_cds	BK059707_TPA_asm:_Dendroflavili_virus_isolate_DL1_segment_1_hypothetical_protein_gene_partial_cds_orf2338	1377	1998	+	protein_match	match$567_458_665	ProSiteProfiles	PS51194	IPR001650	NA	621	Helicase, C-terminal -
BK059707_TPA_asm:_Dendroflavili_virus_isolate_DL1_segment_1_hypothetical_protein_gene_partial_cds	BK059707_TPA_asm:_Dendroflavili_virus_isolate_DL1_segment_1_hypothetical_protein_gene_partial_cds	1	5444	+	nucleic_acid	BK059707_TPA_asm:_Dendroflavili_virus_isolate_DL1_segment_1_hypothetical_protein_gene_partial_cds	provided_by_user	BK059707_TPA_asm:_Dendroflavili_virus_isolate_DL1_segment_1_hypothetical_protein_gene_partial_cds	NA	NA	5443	NA
BK059707_TPA_asm:_Dendroflavili_virus_isolate_DL1_segment_1_hypothetical_protein_gene_partial_cds	BK059707_TPA_asm:_Dendroflavili_virus_isolate_DL1_segment_1_hypothetical_protein_gene_partial_cds_orf2338	4200	5370	+	protein_match	match$557_1399_1789	SUPERFAMILY	SSF56672	IPR043502	NA	1170	DNA/RNA polymerase superfamily -
BK059707_TPA_asm:_Dendroflavili_virus_isolate_DL1_segment_1_hypothetical_protein_gene_partial_cds	BK059707_TPA_asm:_Dendroflavili_virus_isolate_DL1_segment_1_hypothetical_protein_gene_partial_cds_orf2338	1068	1881	+	protein_match	match$559_355_626	SUPERFAMILY	SSF52540	IPR027417	NA	813	P-loop containing nucleoside triphosphate hydrolase -
BK059707_TPA_asm:_Dendroflavili_virus_isolate_DL1_segment_1_hypothetical_protein_gene_partial_cds	BK059707_TPA_asm:_Dendroflavili_virus_isolate_DL1_segment_1_hypothetical_protein_gene_partial_cds_orf2338	3174	3795	+	protein_match	match$565_1057_1264	SUPERFAMILY	SSF53335	IPR029063	NA	621	S-adenosyl-L-methionine-dependent methyltransferase superfamily -
BK059708_TPA_asm:_Dendroflavili_virus_isolate_DL1_segment_2_hypothetical_protein_gene_partial_cds	BK059708_TPA_asm:_Dendroflavili_virus_isolate_DL1_segment_2_hypothetical_protein_gene_partial_cds_orf2454	75	1364	+	ORF	orf_BK059708_TPA_asm:_Dendroflavili_virus_isolate_DL1_segment_2_hypothetical_protein_gene_partial_cds_75_1364	getorf	BK059708_TPA_asm:_Dendroflavili_virus_isolate_DL1_segment_2_hypothetical_protein_gene_partial_cds_orf2454	NA	NA	1289	NA
BK059708_TPA_asm:_Dendroflavili_virus_isolate_DL1_segment_2_hypothetical_protein_gene_partial_cds	BK059708_TPA_asm:_Dendroflavili_virus_isolate_DL1_segment_2_hypothetical_protein_gene_partial_cds	1	1365	+	nucleic_acid	BK059708_TPA_asm:_Dendroflavili_virus_isolate_DL1_segment_2_hypothetical_protein_gene_partial_cds	provided_by_user	BK059708_TPA_asm:_Dendroflavili_virus_isolate_DL1_segment_2_hypothetical_protein_gene_partial_cds	NA	NA	1364	NA
BK059737_TPA_asm:_Fluviflavili_virus_isolate_PF1_segment_1_hypothetical_protein_gene_complete_cds	BK059737_TPA_asm:_Fluviflavili_virus_isolate_PF1_segment_1_hypothetical_protein_gene_complete_cds_orf2663	4491	5202	+	protein_match	match$384_1496_1733	Gene3D	G3DSA:3.40.50.150	IPR029063	NA	711	S-adenosyl-L-methionine-dependent methyltransferase superfamily -
BK059737_TPA_asm:_Fluviflavili_virus_isolate_PF1_segment_1_hypothetical_protein_gene_complete_cds	BK059737_TPA_asm:_Fluviflavili_virus_isolate_PF1_segment_1_hypothetical_protein_gene_complete_cds_orf2663	1905	2340	+	protein_match	match$386_634_779	Gene3D	G3DSA:3.40.50.300	IPR027417	NA	435	P-loop containing nucleoside triphosphate hydrolase -
BK059737_TPA_asm:_Fluviflavili_virus_isolate_PF1_segment_1_hypothetical_protein_gene_complete_cds	BK059737_TPA_asm:_Fluviflavili_virus_isolate_PF1_segment_1_hypothetical_protein_gene_complete_cds_orf2663	2343	2805	+	protein_match	match$391_780_934	Gene3D	G3DSA:3.40.50.300	IPR027417	NA	462	P-loop containing nucleoside triphosphate hydrolase -
BK059737_TPA_asm:_Fluviflavili_virus_isolate_PF1_segment_1_hypothetical_protein_gene_complete_cds	BK059737_TPA_asm:_Fluviflavili_virus_isolate_PF1_segment_1_hypothetical_protein_gene_complete_cds_orf2663	5598	5874	+	protein_match	match$394_1865_1957	Gene3D	G3DSA:1.10.260.90	NA	NA	276	NA
BK059737_TPA_asm:_Fluviflavili_virus_isolate_PF1_segment_1_hypothetical_protein_gene_complete_cds	BK059737_TPA_asm:_Fluviflavili_virus_isolate_PF1_segment_1_hypothetical_protein_gene_complete_cds_orf2663	3	7982	+	ORF	orf_BK059737_TPA_asm:_Fluviflavili_virus_isolate_PF1_segment_1_hypothetical_protein_gene_complete_cds_3_7982	getorf	BK059737_TPA_asm:_Fluviflavili_virus_isolate_PF1_segment_1_hypothetical_protein_gene_complete_cds_orf2663	NA	NA	7979	NA
BK059737_TPA_asm:_Fluviflavili_virus_isolate_PF1_segment_1_hypothetical_protein_gene_complete_cds	BK059737_TPA_asm:_Fluviflavili_virus_isolate_PF1_segment_1_hypothetical_protein_gene_complete_cds_orf2663	1929	2334	+	protein_match	match$385_642_777	Pfam	PF07652	IPR011492	"GO:0004386","GO:0005524"	405	DEAD box, Flavivirus GO:0004386|GO:0005524
BK059737_TPA_asm:_Fluviflavili_virus_isolate_PF1_segment_1_hypothetical_protein_gene_complete_cds	BK059737_TPA_asm:_Fluviflavili_virus_isolate_PF1_segment_1_hypothetical_protein_gene_complete_cds_orf2663	5313	6981	+	protein_match	match$389_1770_2326	Pfam	PF00972	IPR000208	"GO:0003968","GO:0005524"	1668	RNA-directed RNA polymerase, flavivirus GO:0003968|GO:0005524
BK059737_TPA_asm:_Fluviflavili_virus_isolate_PF1_segment_1_hypothetical_protein_gene_complete_cds	BK059737_TPA_asm:_Fluviflavili_virus_isolate_PF1_segment_1_hypothetical_protein_gene_complete_cds_orf2663	5997	6405	+	protein_match	match$392_1998_2134	ProSiteProfiles	PS50507	IPR007094	"GO:0003968","GO:0039694"	408	RNA-directed RNA polymerase, catalytic domain GO:0003968|GO:0039694
BK059737_TPA_asm:_Fluviflavili_virus_isolate_PF1_segment_1_hypothetical_protein_gene_complete_cds	BK059737_TPA_asm:_Fluviflavili_virus_isolate_PF1_segment_1_hypothetical_protein_gene_complete_cds	1	8138	+	nucleic_acid	BK059737_TPA_asm:_Fluviflavili_virus_isolate_PF1_segment_1_hypothetical_protein_gene_complete_cds	provided_by_user	BK059737_TPA_asm:_Fluviflavili_virus_isolate_PF1_segment_1_hypothetical_protein_gene_complete_cds	NA	NA	8137	NA
BK059737_TPA_asm:_Fluviflavili_virus_isolate_PF1_segment_1_hypothetical_protein_gene_complete_cds	BK059737_TPA_asm:_Fluviflavili_virus_isolate_PF1_segment_1_hypothetical_protein_gene_complete_cds_orf2663	2457	2766	+	protein_match	match$390_818_921	SMART	SM00490	IPR001650	NA	309	Helicase, C-terminal -
BK059737_TPA_asm:_Fluviflavili_virus_isolate_PF1_segment_1_hypothetical_protein_gene_complete_cds	BK059737_TPA_asm:_Fluviflavili_virus_isolate_PF1_segment_1_hypothetical_protein_gene_complete_cds_orf2663	1920	2784	+	protein_match	match$383_639_927	SUPERFAMILY	SSF52540	IPR027417	NA	864	P-loop containing nucleoside triphosphate hydrolase -
BK059737_TPA_asm:_Fluviflavili_virus_isolate_PF1_segment_1_hypothetical_protein_gene_complete_cds	BK059737_TPA_asm:_Fluviflavili_virus_isolate_PF1_segment_1_hypothetical_protein_gene_complete_cds_orf2663	4536	5166	+	protein_match	match$387_1511_1721	SUPERFAMILY	SSF53335	IPR029063	NA	630	S-adenosyl-L-methionine-dependent methyltransferase superfamily -
BK059737_TPA_asm:_Fluviflavili_virus_isolate_PF1_segment_1_hypothetical_protein_gene_complete_cds	BK059737_TPA_asm:_Fluviflavili_virus_isolate_PF1_segment_1_hypothetical_protein_gene_complete_cds_orf2663	5640	6831	+	protein_match	match$393_1879_2276	SUPERFAMILY	SSF56672	IPR043502	NA	1191	DNA/RNA polymerase superfamily -
BK059738_TPA_asm:_Fluviflavili_virus_isolate_PF1_segment_2_hypothetical_protein_gene_complete_cds	BK059738_TPA_asm:_Fluviflavili_virus_isolate_PF1_segment_2_hypothetical_protein_gene_complete_cds_orf2846	1597	1735	+	protein_match	match$379_513_559	Gene3D	G3DSA:2.60.98.10	IPR038055	NA	138	Flaviviral glycoprotein E, dimerisation domain -
BK059738_TPA_asm:_Fluviflavili_virus_isolate_PF1_segment_2_hypothetical_protein_gene_complete_cds	BK059738_TPA_asm:_Fluviflavili_virus_isolate_PF1_segment_2_hypothetical_protein_gene_complete_cds_orf2846	1549	1861	+	protein_match	match$381_497_601	Gene3D	G3DSA:3.30.67.10	IPR013756	NA	312	Flaviviral glycoprotein E, central domain, subdomain 2 -
BK059738_TPA_asm:_Fluviflavili_virus_isolate_PF1_segment_2_hypothetical_protein_gene_complete_cds	BK059738_TPA_asm:_Fluviflavili_virus_isolate_PF1_segment_2_hypothetical_protein_gene_complete_cds_orf2846	1387	1885	+	protein_match	match$382_443_609	Gene3D	G3DSA:3.30.387.10	IPR013755	NA	498	Flaviviral glycoprotein E, central domain, subdomain 1 -
BK059738_TPA_asm:_Fluviflavili_virus_isolate_PF1_segment_2_hypothetical_protein_gene_complete_cds	BK059738_TPA_asm:_Fluviflavili_virus_isolate_PF1_segment_2_hypothetical_protein_gene_complete_cds_orf2846	58	4389	+	ORF	orf_BK059738_TPA_asm:_Fluviflavili_virus_isolate_PF1_segment_2_hypothetical_protein_gene_complete_cds_58_4389	getorf	BK059738_TPA_asm:_Fluviflavili_virus_isolate_PF1_segment_2_hypothetical_protein_gene_complete_cds_orf2846	NA	NA	4331	NA
BK059738_TPA_asm:_Fluviflavili_virus_isolate_PF1_segment_2_hypothetical_protein_gene_complete_cds	BK059738_TPA_asm:_Fluviflavili_virus_isolate_PF1_segment_2_hypothetical_protein_gene_complete_cds	1	4562	+	nucleic_acid	BK059738_TPA_asm:_Fluviflavili_virus_isolate_PF1_segment_2_hypothetical_protein_gene_complete_cds	provided_by_user	BK059738_TPA_asm:_Fluviflavili_virus_isolate_PF1_segment_2_hypothetical_protein_gene_complete_cds	NA	NA	4561	NA
BK059738_TPA_asm:_Fluviflavili_virus_isolate_PF1_segment_2_hypothetical_protein_gene_complete_cds	BK059738_TPA_asm:_Fluviflavili_virus_isolate_PF1_segment_2_hypothetical_protein_gene_complete_cds_orf2846	1276	1885	+	protein_match	match$380_406_609	SUPERFAMILY	SSF56983	IPR036253	NA	609	Flavivirus glycoprotein, central and dimerisation domain superfamily -
Chowder_bay_tunicate_associated_flavivirus	Chowder_bay_tunicate_associated_flavivirus_orf76	4736	5291	+	protein_match	match$1_1565_1750	Gene3D	G3DSA:2.40.10.120	NA	NA	555	NA
Chowder_bay_tunicate_associated_flavivirus	Chowder_bay_tunicate_associated_flavivirus_orf76	5732	6206	+	protein_match	match$2_1897_2055	Gene3D	G3DSA:3.40.50.300	NA	NA	474	P-loop containing nucleoside triphosphate hydrolase -
Chowder_bay_tunicate_associated_flavivirus	Chowder_bay_tunicate_associated_flavivirus_orf76	1238	1880	+	protein_match	match$3_399_613	Gene3D	G3DSA:3.30.67.10	NA	NA	642	Flaviviral glycoprotein E, central domain, subdomain 2 -
Chowder_bay_tunicate_associated_flavivirus	Chowder_bay_tunicate_associated_flavivirus_orf76	1091	1964	+	protein_match	match$4_350_641	Gene3D	G3DSA:2.60.98.10	NA	NA	873	Flaviviral glycoprotein E, dimerisation domain -
Chowder_bay_tunicate_associated_flavivirus	Chowder_bay_tunicate_associated_flavivirus_orf76	5342	5726	+	protein_match	match$10_1767_1895	Gene3D	G3DSA:3.40.50.300	NA	NA	384	P-loop containing nucleoside triphosphate hydrolase -
Chowder_bay_tunicate_associated_flavivirus	Chowder_bay_tunicate_associated_flavivirus_orf76	1274	1835	+	protein_match	match$11_411_598	Gene3D	G3DSA:3.30.387.10	NA	NA	561	Flaviviral glycoprotein E, central domain, subdomain 1 -
Chowder_bay_tunicate_associated_flavivirus	Chowder_bay_tunicate_associated_flavivirus_orf120	8851	9133	+	protein_match	match$18_764_858	Gene3D	G3DSA:1.10.260.90	NA	NA	282	NA
Chowder_bay_tunicate_associated_flavivirus	Chowder_bay_tunicate_associated_flavivirus_orf120	7741	8494	+	protein_match	match$19_394_645	Gene3D	G3DSA:3.40.50.150	NA	NA	753	S-adenosyl-L-methionine-dependent methyltransferase superfamily -
Chowder_bay_tunicate_associated_flavivirus	Chowder_bay_tunicate_associated_flavivirus_orf76	41	6694	+	ORF	orf_Chowder_bay_tunicate_associated_flavivirus_41_6694	getorf	Chowder_bay_tunicate_associated_flavivirus_orf76	NA	NA	6653	NA
Chowder_bay_tunicate_associated_flavivirus	Chowder_bay_tunicate_associated_flavivirus_orf120	6559	10308	+	ORF	orf_Chowder_bay_tunicate_associated_flavivirus_6559_10308	getorf	Chowder_bay_tunicate_associated_flavivirus_orf120	NA	NA	3749	NA
Chowder_bay_tunicate_associated_flavivirus	Chowder_bay_tunicate_associated_flavivirus_orf179	6781	7293	-	ORF	orf_Chowder_bay_tunicate_associated_flavivirus_6781_7293_r	getorf	Chowder_bay_tunicate_associated_flavivirus_orf179	NA	NA	512	NA
Chowder_bay_tunicate_associated_flavivirus	Chowder_bay_tunicate_associated_flavivirus_orf76	1088	1958	+	protein_match	match$13_349_639	Pfam	PF00869	Flavivirus glycoprotein, central and dimerisation domains	"GO:0046983"	870	Flavivirus glycoprotein central and dimerisation domain GO:0046983
Chowder_bay_tunicate_associated_flavivirus	Chowder_bay_tunicate_associated_flavivirus_orf76	5387	5729	+	protein_match	match$14_1782_1896	Pfam	PF07652	Flavivirus DEAD domain	"GO:0004386","GO:0005524"	342	DEAD box, Flavivirus GO:0004386|GO:0005524
Chowder_bay_tunicate_associated_flavivirus	Chowder_bay_tunicate_associated_flavivirus_orf120	8554	10069	+	protein_match	match$15_665_1170	Pfam	PF00972	Flavivirus RNA-directed RNA polymerase	"GO:0003968","GO:0005524"	1515	RNA-directed RNA polymerase, flavivirus GO:0003968|GO:0005524
Chowder_bay_tunicate_associated_flavivirus	Chowder_bay_tunicate_associated_flavivirus_orf120	7855	8035	+	protein_match	match$17_432_492	Pfam	PF01728	FtsJ-like methyltransferase	"GO:0008168","GO:0032259"	180	Ribosomal RNA methyltransferase, FtsJ domain GO:0008168|GO:0032259
Chowder_bay_tunicate_associated_flavivirus	Chowder_bay_tunicate_associated_flavivirus_orf76	4856	6239	+	protein_match	match$5_1605_2066	PIRSR	PIRSR003817-1	NA	NA	1383	NA
Chowder_bay_tunicate_associated_flavivirus	Chowder_bay_tunicate_associated_flavivirus_orf76	932	2501	+	protein_match	match$6_297_820	PIRSR	PIRSR003817-3	NA	NA	1569	NA
Chowder_bay_tunicate_associated_flavivirus	Chowder_bay_tunicate_associated_flavivirus_orf120	7750	10069	+	protein_match	match$22_397_1170	PIRSR	PIRSR003817-4	NA	NA	2319	NA
Chowder_bay_tunicate_associated_flavivirus	Chowder_bay_tunicate_associated_flavivirus_orf120	9247	9640	+	protein_match	match$20_896_1027	ProSiteProfiles	PS50507	RdRp of positive ssRNA viruses catalytic domain profile.	"GO:0003968","GO:0039694"	393	RNA-directed RNA polymerase, catalytic domain GO:0003968|GO:0039694
Chowder_bay_tunicate_associated_flavivirus	Chowder_bay_tunicate_associated_flavivirus	1	10455	+	nucleic_acid	Chowder_bay_tunicate_associated_flavivirus	provided_by_user	Chowder_bay_tunicate_associated_flavivirus	NA	NA	10454	NA
Chowder_bay_tunicate_associated_flavivirus	Chowder_bay_tunicate_associated_flavivirus_orf76	1088	1964	+	protein_match	match$7_349_641	SUPERFAMILY	SSF56983	NA	NA	876	Flavivirus glycoprotein, central and dimerisation domain superfamily -
Chowder_bay_tunicate_associated_flavivirus	Chowder_bay_tunicate_associated_flavivirus_orf76	5363	6164	+	protein_match	match$9_1774_2041	SUPERFAMILY	SSF52540	NA	NA	801	P-loop containing nucleoside triphosphate hydrolase -
Chowder_bay_tunicate_associated_flavivirus	Chowder_bay_tunicate_associated_flavivirus_orf120	7759	8416	+	protein_match	match$16_400_619	SUPERFAMILY	SSF53335	NA	NA	657	S-adenosyl-L-methionine-dependent methyltransferase superfamily -
Chowder_bay_tunicate_associated_flavivirus	Chowder_bay_tunicate_associated_flavivirus_orf120	8671	10075	+	protein_match	match$23_704_1172	SUPERFAMILY	SSF56672	NA	NA	1404	DNA/RNA polymerase superfamily -
JQ582840_Rio_Bravo_virus_strain_M64_complete_genome	JQ582840_Rio_Bravo_virus_strain_M64_complete_genome_orf107	1824	2082	+	protein_match	match$214_588_674	CDD	cd12149	NA	IPR027287	258	Flavivirus glycoprotein E, immunoglobulin-like domain -
JQ582840_Rio_Bravo_virus_strain_M64_complete_genome	JQ582840_Rio_Bravo_virus_strain_M64_complete_genome_orf107	7590	8292	+	protein_match	match$250_2510_2744	CDD	cd20761	"GO:0004482","GO:0004483"	IPR026490	702	mRNA cap 0/1 methyltransferase GO:0004482|GO:0004483
JQ582840_Rio_Bravo_virus_strain_M64_complete_genome	JQ582840_Rio_Bravo_virus_strain_M64_complete_genome_orf107	8565	8736	+	protein_match	match$211_2835_2892	Gene3D	G3DSA:3.30.70.2840	NA	NA	171	NA
JQ582840_Rio_Bravo_virus_strain_M64_complete_genome	JQ582840_Rio_Bravo_virus_strain_M64_complete_genome_orf107	927	1776	+	protein_match	match$215_289_572	Gene3D	G3DSA:2.60.98.10	NA	IPR038055	849	Flaviviral glycoprotein E, dimerisation domain -
JQ582840_Rio_Bravo_virus_strain_M64_complete_genome	JQ582840_Rio_Bravo_virus_strain_M64_complete_genome_orf107	1794	2100	+	protein_match	match$216_578_680	Gene3D	G3DSA:2.60.40.350	NA	IPR000336	306	Flavivirus/Alphavirus glycoprotein, immunoglobulin-like domain superfamily -
JQ582840_Rio_Bravo_virus_strain_M64_complete_genome	JQ582840_Rio_Bravo_virus_strain_M64_complete_genome_orf107	4569	4773	+	protein_match	match$219_1503_1571	Gene3D	G3DSA:2.40.10.120	NA	NA	204	NA
JQ582840_Rio_Bravo_virus_strain_M64_complete_genome	JQ582840_Rio_Bravo_virus_strain_M64_complete_genome_orf107	9093	9360	+	protein_match	match$221_3011_3100	Gene3D	G3DSA:3.30.70.2840	NA	NA	267	NA
JQ582840_Rio_Bravo_virus_strain_M64_complete_genome	JQ582840_Rio_Bravo_virus_strain_M64_complete_genome_orf107	7569	8358	+	protein_match	match$224_2503_2766	Gene3D	G3DSA:3.40.50.150	NA	IPR029063	789	S-adenosyl-L-methionine-dependent methyltransferase superfamily -
JQ582840_Rio_Bravo_virus_strain_M64_complete_genome	JQ582840_Rio_Bravo_virus_strain_M64_complete_genome_orf107	1104	1671	+	protein_match	match$227_348_537	Gene3D	G3DSA:3.30.387.10	NA	IPR013755	567	Flaviviral glycoprotein E, central domain, subdomain 1 -
JQ582840_Rio_Bravo_virus_strain_M64_complete_genome	JQ582840_Rio_Bravo_virus_strain_M64_complete_genome_orf107	2103	2370	+	protein_match	match$231_681_770	Gene3D	G3DSA:1.20.1280.260	NA	IPR038345	267	Flavivirus envelope glycoprotein E, Stem/Anchor domain superfamily -
JQ582840_Rio_Bravo_virus_strain_M64_complete_genome	JQ582840_Rio_Bravo_virus_strain_M64_complete_genome_orf107	696	918	+	protein_match	match$232_212_286	Gene3D	G3DSA:1.10.8.970	NA	IPR038302	222	Envelope glycoprotein M superfamily, flavivirus -
JQ582840_Rio_Bravo_virus_strain_M64_complete_genome	JQ582840_Rio_Bravo_virus_strain_M64_complete_genome_orf107	5064	6045	+	protein_match	match$233_1668_1995	Gene3D	G3DSA:3.40.50.300	NA	IPR027417	981	P-loop containing nucleoside triphosphate hydrolase -
JQ582840_Rio_Bravo_virus_strain_M64_complete_genome	JQ582840_Rio_Bravo_virus_strain_M64_complete_genome_orf107	8373	8562	+	protein_match	match$234_2771_2834	Gene3D	G3DSA:3.30.70.2840	NA	NA	189	NA
JQ582840_Rio_Bravo_virus_strain_M64_complete_genome	JQ582840_Rio_Bravo_virus_strain_M64_complete_genome_orf107	435	669	+	protein_match	match$235_125_203	Gene3D	G3DSA:2.60.260.50	NA	IPR038688	234	Flavivirus polyprotein propeptide superfamily -
JQ582840_Rio_Bravo_virus_strain_M64_complete_genome	JQ582840_Rio_Bravo_virus_strain_M64_complete_genome_orf107	5478	5943	+	protein_match	match$236_1806_1961	Gene3D	G3DSA:3.40.50.300	NA	IPR027417	465	P-loop containing nucleoside triphosphate hydrolase -
JQ582840_Rio_Bravo_virus_strain_M64_complete_genome	JQ582840_Rio_Bravo_virus_strain_M64_complete_genome_orf107	1074	1707	+	protein_match	match$253_338_549	Gene3D	G3DSA:3.30.67.10	NA	IPR013756	633	Flaviviral glycoprotein E, central domain, subdomain 2 -
JQ582840_Rio_Bravo_virus_strain_M64_complete_genome	JQ582840_Rio_Bravo_virus_strain_M64_complete_genome_orf107	8754	9039	+	protein_match	match$255_2898_2993	Gene3D	G3DSA:1.10.260.90	NA	NA	285	NA
JQ582840_Rio_Bravo_virus_strain_M64_complete_genome	JQ582840_Rio_Bravo_virus_strain_M64_complete_genome_orf107	4500	5004	+	protein_match	match$258_1480_1648	Gene3D	G3DSA:2.40.10.10	NA	IPR043504	504	Peptidase S1, PA clan, chymotrypsin-like fold -
JQ582840_Rio_Bravo_virus_strain_M64_complete_genome	JQ582840_Rio_Bravo_virus_strain_M64_complete_genome_orf107	60	10253	+	ORF	orf_JQ582840_Rio_Bravo_virus_strain_M64_complete_genome_60_10253	getorf	JQ582840_Rio_Bravo_virus_strain_M64_complete_genome_orf107	NA	NA	10193	NA
JQ582840_Rio_Bravo_virus_strain_M64_complete_genome	JQ582840_Rio_Bravo_virus_strain_M64_complete_genome_orf107	1806	2058	+	protein_match	match$229_582_666	Pfam	PF02832	NA	IPR027287	252	Flavivirus glycoprotein E, immunoglobulin-like domain -
JQ582840_Rio_Bravo_virus_strain_M64_complete_genome	JQ582840_Rio_Bravo_virus_strain_M64_complete_genome_orf107	6375	6777	+	protein_match	match$230_2105_2239	Pfam	PF01350	"GO:0016032","GO:0016070","GO:0044423"	IPR000404	402	Flavivirus non-structural protein NS4A GO:0016032|GO:0016070|GO:0044423
JQ582840_Rio_Bravo_virus_strain_M64_complete_genome	JQ582840_Rio_Bravo_virus_strain_M64_complete_genome_orf107	5067	5502	+	protein_match	match$237_1669_1814	Pfam	PF07652	"GO:0004386","GO:0005524"	IPR011492	435	DEAD box, Flavivirus GO:0004386|GO:0005524
JQ582840_Rio_Bravo_virus_strain_M64_complete_genome	JQ582840_Rio_Bravo_virus_strain_M64_complete_genome_orf107	2379	3411	+	protein_match	match$238_773_1117	Pfam	PF00948	NA	IPR001157	1032	Flavivirus non-structural protein NS1 -
JQ582840_Rio_Bravo_virus_strain_M64_complete_genome	JQ582840_Rio_Bravo_virus_strain_M64_complete_genome_orf107	8331	10233	+	protein_match	match$240_2757_3391	Pfam	PF00972	"GO:0003968","GO:0005524"	IPR000208	1902	RNA-directed RNA polymerase, flavivirus GO:0003968|GO:0005524
JQ582840_Rio_Bravo_virus_strain_M64_complete_genome	JQ582840_Rio_Bravo_virus_strain_M64_complete_genome_orf107	7731	8238	+	protein_match	match$243_2557_2726	Pfam	PF01728	"GO:0008168","GO:0032259"	IPR002877	507	Ribosomal RNA methyltransferase, FtsJ domain GO:0008168|GO:0032259
JQ582840_Rio_Bravo_virus_strain_M64_complete_genome	JQ582840_Rio_Bravo_virus_strain_M64_complete_genome_orf107	4560	5004	+	protein_match	match$244_1500_1648	Pfam	PF00949	"GO:0003723","GO:0003724","GO:0005524"	IPR001850	444	Flavivirus NS3, petidase S7 GO:0003723|GO:0003724|GO:0005524
JQ582840_Rio_Bravo_virus_strain_M64_complete_genome	JQ582840_Rio_Bravo_virus_strain_M64_complete_genome_orf107	6792	7539	+	protein_match	match$252_2244_2493	Pfam	PF01349	NA	IPR001528	747	Flavivirus non-structural protein NS4B -
JQ582840_Rio_Bravo_virus_strain_M64_complete_genome	JQ582840_Rio_Bravo_virus_strain_M64_complete_genome_orf107	924	1797	+	protein_match	match$254_288_579	Pfam	PF00869	"GO:0046983"	IPR011998	873	Flavivirus glycoprotein central and dimerisation domain GO:0046983
JQ582840_Rio_Bravo_virus_strain_M64_complete_genome	JQ582840_Rio_Bravo_virus_strain_M64_complete_genome_orf107	462	681	+	protein_match	match$256_134_207	Pfam	PF01570	NA	IPR002535	219	Flavivirus polyprotein propeptide -
JQ582840_Rio_Bravo_virus_strain_M64_complete_genome	JQ582840_Rio_Bravo_virus_strain_M64_complete_genome_orf107	90	10254	+	protein_match	match$248_10_3398	PIRSF	PIRSF003817	"GO:0003968","GO:0004252","GO:0004482","GO:0004483","GO:0016817","GO:0017111"	IPR014412	10164	Genome polyprotein, Flavivirus GO:0003968|GO:0004252|GO:0004482|GO:0004483|GO:0016817|GO:0017111
JQ582840_Rio_Bravo_virus_strain_M64_complete_genome	JQ582840_Rio_Bravo_virus_strain_M64_complete_genome_orf107	7734	8238	+	protein_match	match$222_2558_2726	PIRSR	PIRSR005461-1	NA	NA	504	NA
JQ582840_Rio_Bravo_virus_strain_M64_complete_genome	JQ582840_Rio_Bravo_virus_strain_M64_complete_genome_orf107	120	10245	+	protein_match	match$226_20_3395	PIRSR	PIRSR003817-3	NA	NA	10125	NA
JQ582840_Rio_Bravo_virus_strain_M64_complete_genome	JQ582840_Rio_Bravo_virus_strain_M64_complete_genome_orf107	120	10245	+	protein_match	match$228_20_3395	PIRSR	PIRSR003817-1	NA	NA	10125	NA
JQ582840_Rio_Bravo_virus_strain_M64_complete_genome	JQ582840_Rio_Bravo_virus_strain_M64_complete_genome_orf107	120	10245	+	protein_match	match$241_20_3395	PIRSR	PIRSR003817-4	NA	NA	10125	NA
JQ582840_Rio_Bravo_virus_strain_M64_complete_genome	JQ582840_Rio_Bravo_virus_strain_M64_complete_genome_orf107	5055	5520	+	protein_match	match$217_1665_1820	ProSiteProfiles	PS51192	NA	IPR014001	465	Helicase superfamily 1/2, ATP-binding domain -
JQ582840_Rio_Bravo_virus_strain_M64_complete_genome	JQ582840_Rio_Bravo_virus_strain_M64_complete_genome_orf107	4110	4506	+	protein_match	match$225_1350_1482	ProSiteProfiles	PS51527	"GO:0004252","GO:0044423"	IPR000487	396	Flavivirus non-structural protein NS2B GO:0004252|GO:0044423
JQ582840_Rio_Bravo_virus_strain_M64_complete_genome	JQ582840_Rio_Bravo_virus_strain_M64_complete_genome_orf107	5541	6051	+	protein_match	match$239_1827_1997	ProSiteProfiles	PS51194	NA	IPR001650	510	Helicase, C-terminal -
JQ582840_Rio_Bravo_virus_strain_M64_complete_genome	JQ582840_Rio_Bravo_virus_strain_M64_complete_genome_orf107	9153	9588	+	protein_match	match$245_3031_3176	ProSiteProfiles	PS50507	"GO:0003968","GO:0039694"	IPR007094	435	RNA-directed RNA polymerase, catalytic domain GO:0003968|GO:0039694
JQ582840_Rio_Bravo_virus_strain_M64_complete_genome	JQ582840_Rio_Bravo_virus_strain_M64_complete_genome_orf107	7569	8361	+	protein_match	match$249_2503_2767	ProSiteProfiles	PS51591	"GO:0004482","GO:0004483"	IPR026490	792	mRNA cap 0/1 methyltransferase GO:0004482|GO:0004483
JQ582840_Rio_Bravo_virus_strain_M64_complete_genome	JQ582840_Rio_Bravo_virus_strain_M64_complete_genome_orf107	4509	5037	+	protein_match	match$257_1483_1659	ProSiteProfiles	PS51528	"GO:0003723","GO:0003724","GO:0005524"	IPR001850	528	Flavivirus NS3, petidase S7 GO:0003723|GO:0003724|GO:0005524
JQ582840_Rio_Bravo_virus_strain_M64_complete_genome	JQ582840_Rio_Bravo_virus_strain_M64_complete_genome	1	10742	+	nucleic_acid	JQ582840_Rio_Bravo_virus_strain_M64_complete_genome	provided_by_user	JQ582840_Rio_Bravo_virus_strain_M64_complete_genome	NA	NA	10741	NA
JQ582840_Rio_Bravo_virus_strain_M64_complete_genome	JQ582840_Rio_Bravo_virus_strain_M64_complete_genome_orf107	5619	5898	+	protein_match	match$212_1853_1946	SMART	SM00490	NA	IPR001650	279	Helicase, C-terminal -
JQ582840_Rio_Bravo_virus_strain_M64_complete_genome	JQ582840_Rio_Bravo_virus_strain_M64_complete_genome_orf107	5019	5574	+	protein_match	match$213_1653_1838	SMART	SM00487	NA	IPR014001	555	Helicase superfamily 1/2, ATP-binding domain -
JQ582840_Rio_Bravo_virus_strain_M64_complete_genome	JQ582840_Rio_Bravo_virus_strain_M64_complete_genome_orf107	924	1800	+	protein_match	match$218_288_580	SUPERFAMILY	SSF56983	NA	IPR036253	876	Flavivirus glycoprotein, central and dimerisation domain superfamily -
JQ582840_Rio_Bravo_virus_strain_M64_complete_genome	JQ582840_Rio_Bravo_virus_strain_M64_complete_genome_orf107	8484	10194	+	protein_match	match$220_2808_3378	SUPERFAMILY	SSF56672	NA	IPR043502	1710	DNA/RNA polymerase superfamily -
JQ582840_Rio_Bravo_virus_strain_M64_complete_genome	JQ582840_Rio_Bravo_virus_strain_M64_complete_genome_orf107	4674	5040	+	protein_match	match$223_1538_1660	SUPERFAMILY	SSF50494	NA	IPR009003	366	Peptidase S1, PA clan -
JQ582840_Rio_Bravo_virus_strain_M64_complete_genome	JQ582840_Rio_Bravo_virus_strain_M64_complete_genome_orf107	5061	5931	+	protein_match	match$242_1667_1957	SUPERFAMILY	SSF52540	NA	IPR027417	870	P-loop containing nucleoside triphosphate hydrolase -
JQ582840_Rio_Bravo_virus_strain_M64_complete_genome	JQ582840_Rio_Bravo_virus_strain_M64_complete_genome_orf107	1782	2100	+	protein_match	match$246_574_680	SUPERFAMILY	SSF81296	NA	IPR014756	318	Immunoglobulin E-set -
JQ582840_Rio_Bravo_virus_strain_M64_complete_genome	JQ582840_Rio_Bravo_virus_strain_M64_complete_genome_orf107	5949	6357	+	protein_match	match$247_1963_2099	SUPERFAMILY	SSF52540	NA	IPR027417	408	P-loop containing nucleoside triphosphate hydrolase -
JQ582840_Rio_Bravo_virus_strain_M64_complete_genome	JQ582840_Rio_Bravo_virus_strain_M64_complete_genome_orf107	7587	8310	+	protein_match	match$259_2509_2750	SUPERFAMILY	SSF53335	NA	IPR029063	723	S-adenosyl-L-methionine-dependent methyltransferase superfamily -
JQ582840_Rio_Bravo_virus_strain_M64_complete_genome	JQ582840_Rio_Bravo_virus_strain_M64_complete_genome_orf107	2097	2370	+	protein_match	match$251_679_770	TIGRFAM	TIGR04240	NA	IPR026470	273	Flavivirus envelope glycoprotein E, Stem/Anchor domain -
LC582740_Mpulungu_flavivirus_ZT17-1078_RNA_complete_genome	LC582740_Mpulungu_flavivirus_ZT17-1078_RNA_complete_genome_orf4118	7658	8360	+	protein_match	match$118_2521_2755	CDD	cd20761	IPR026490	"GO:0004482","GO:0004483"	702	mRNA cap 0/1 methyltransferase GO:0004482|GO:0004483
LC582740_Mpulungu_flavivirus_ZT17-1078_RNA_complete_genome	LC582740_Mpulungu_flavivirus_ZT17-1078_RNA_complete_genome_orf4118	4637	4844	+	protein_match	match$99_1514_1583	Gene3D	G3DSA:2.40.10.120	NA	NA	207	NA
LC582740_Mpulungu_flavivirus_ZT17-1078_RNA_complete_genome	LC582740_Mpulungu_flavivirus_ZT17-1078_RNA_complete_genome_orf4118	9149	9428	+	protein_match	match$100_3018_3111	Gene3D	G3DSA:3.30.70.2840	NA	NA	279	NA
LC582740_Mpulungu_flavivirus_ZT17-1078_RNA_complete_genome	LC582740_Mpulungu_flavivirus_ZT17-1078_RNA_complete_genome_orf4118	7637	8441	+	protein_match	match$103_2514_2782	Gene3D	G3DSA:3.40.50.150	IPR029063	NA	804	S-adenosyl-L-methionine-dependent methyltransferase superfamily -
LC582740_Mpulungu_flavivirus_ZT17-1078_RNA_complete_genome	LC582740_Mpulungu_flavivirus_ZT17-1078_RNA_complete_genome_orf4118	5558	6020	+	protein_match	match$113_1821_1975	Gene3D	G3DSA:3.40.50.300	IPR027417	NA	462	P-loop containing nucleoside triphosphate hydrolase -
LC582740_Mpulungu_flavivirus_ZT17-1078_RNA_complete_genome	LC582740_Mpulungu_flavivirus_ZT17-1078_RNA_complete_genome_orf4118	8444	8621	+	protein_match	match$120_2783_2842	Gene3D	G3DSA:3.30.70.2840	NA	NA	177	NA
LC582740_Mpulungu_flavivirus_ZT17-1078_RNA_complete_genome	LC582740_Mpulungu_flavivirus_ZT17-1078_RNA_complete_genome_orf4118	710	932	+	protein_match	match$122_205_279	Gene3D	G3DSA:1.10.8.970	IPR038302	NA	222	Envelope glycoprotein M superfamily, flavivirus -
LC582740_Mpulungu_flavivirus_ZT17-1078_RNA_complete_genome	LC582740_Mpulungu_flavivirus_ZT17-1078_RNA_complete_genome_orf4118	8819	9104	+	protein_match	match$125_2908_3003	Gene3D	G3DSA:1.10.260.90	NA	NA	285	NA
LC582740_Mpulungu_flavivirus_ZT17-1078_RNA_complete_genome	LC582740_Mpulungu_flavivirus_ZT17-1078_RNA_complete_genome_orf4118	8624	8774	+	protein_match	match$127_2843_2893	Gene3D	G3DSA:3.30.70.2840	NA	NA	150	NA
LC582740_Mpulungu_flavivirus_ZT17-1078_RNA_complete_genome	LC582740_Mpulungu_flavivirus_ZT17-1078_RNA_complete_genome_orf4118	443	680	+	protein_match	match$128_116_195	Gene3D	G3DSA:2.60.260.50	IPR038688	NA	237	Flavivirus polyprotein propeptide superfamily -
LC582740_Mpulungu_flavivirus_ZT17-1078_RNA_complete_genome	LC582740_Mpulungu_flavivirus_ZT17-1078_RNA_complete_genome_orf4118	2138	2420	+	protein_match	match$130_681_775	Gene3D	G3DSA:1.20.1280.260	IPR038345	NA	282	Flavivirus envelope glycoprotein E, Stem/Anchor domain superfamily -
LC582740_Mpulungu_flavivirus_ZT17-1078_RNA_complete_genome	LC582740_Mpulungu_flavivirus_ZT17-1078_RNA_complete_genome_orf4118	941	1817	+	protein_match	match$131_282_574	Gene3D	G3DSA:2.60.98.10	IPR038055	NA	876	Flaviviral glycoprotein E, dimerisation domain -
LC582740_Mpulungu_flavivirus_ZT17-1078_RNA_complete_genome	LC582740_Mpulungu_flavivirus_ZT17-1078_RNA_complete_genome_orf4118	4619	5078	+	protein_match	match$133_1508_1661	Gene3D	G3DSA:2.40.10.10	IPR043504	NA	459	Peptidase S1, PA clan, chymotrypsin-like fold -
LC582740_Mpulungu_flavivirus_ZT17-1078_RNA_complete_genome	LC582740_Mpulungu_flavivirus_ZT17-1078_RNA_complete_genome_orf4118	1088	1730	+	protein_match	match$138_331_545	Gene3D	G3DSA:3.30.67.10	IPR013756	NA	642	Flaviviral glycoprotein E, central domain, subdomain 2 -
LC582740_Mpulungu_flavivirus_ZT17-1078_RNA_complete_genome	LC582740_Mpulungu_flavivirus_ZT17-1078_RNA_complete_genome_orf4118	1820	2135	+	protein_match	match$142_575_680	Gene3D	G3DSA:2.60.40.350	IPR000336	NA	315	Flavivirus/Alphavirus glycoprotein, immunoglobulin-like domain superfamily -
LC582740_Mpulungu_flavivirus_ZT17-1078_RNA_complete_genome	LC582740_Mpulungu_flavivirus_ZT17-1078_RNA_complete_genome_orf4118	1124	1685	+	protein_match	match$147_343_530	Gene3D	G3DSA:3.30.387.10	IPR013755	NA	561	Flaviviral glycoprotein E, central domain, subdomain 1 -
LC582740_Mpulungu_flavivirus_ZT17-1078_RNA_complete_genome	LC582740_Mpulungu_flavivirus_ZT17-1078_RNA_complete_genome_orf4118	5141	6116	+	protein_match	match$149_1682_2007	Gene3D	G3DSA:3.40.50.300	IPR027417	NA	975	P-loop containing nucleoside triphosphate hydrolase -
LC582740_Mpulungu_flavivirus_ZT17-1078_RNA_complete_genome	LC582740_Mpulungu_flavivirus_ZT17-1078_RNA_complete_genome_orf4118	95	10339	+	ORF	orf_LC582740_Mpulungu_flavivirus_ZT17-1078_RNA_complete_genome_95_10339	getorf	LC582740_Mpulungu_flavivirus_ZT17-1078_RNA_complete_genome_orf4118	NA	NA	10244	NA
LC582740_Mpulungu_flavivirus_ZT17-1078_RNA_complete_genome	LC582740_Mpulungu_flavivirus_ZT17-1078_RNA_complete_genome_orf4118	5714	5972	+	protein_match	match$109_1873_1959	Pfam	PF00271	IPR001650	NA	258	Helicase, C-terminal -
LC582740_Mpulungu_flavivirus_ZT17-1078_RNA_complete_genome	LC582740_Mpulungu_flavivirus_ZT17-1078_RNA_complete_genome_orf4118	3515	4037	+	protein_match	match$111_1140_1314	Pfam	PF01005	IPR000752	"GO:0003725"	522	Flavivirus non-structural protein NS2A GO:0003725
LC582740_Mpulungu_flavivirus_ZT17-1078_RNA_complete_genome	LC582740_Mpulungu_flavivirus_ZT17-1078_RNA_complete_genome_orf4118	464	689	+	protein_match	match$116_123_198	Pfam	PF01570	IPR002535	NA	225	Flavivirus polyprotein propeptide -
LC582740_Mpulungu_flavivirus_ZT17-1078_RNA_complete_genome	LC582740_Mpulungu_flavivirus_ZT17-1078_RNA_complete_genome_orf4118	4628	5081	+	protein_match	match$119_1511_1662	Pfam	PF00949	IPR001850	"GO:0003723","GO:0003724","GO:0005524"	453	Flavivirus NS3, petidase S7 GO:0003723|GO:0003724|GO:0005524
LC582740_Mpulungu_flavivirus_ZT17-1078_RNA_complete_genome	LC582740_Mpulungu_flavivirus_ZT17-1078_RNA_complete_genome_orf4118	938	1823	+	protein_match	match$121_281_576	Pfam	PF00869	IPR011998	"GO:0046983"	885	Flavivirus glycoprotein central and dimerisation domain GO:0046983
LC582740_Mpulungu_flavivirus_ZT17-1078_RNA_complete_genome	LC582740_Mpulungu_flavivirus_ZT17-1078_RNA_complete_genome_orf4118	8399	10313	+	protein_match	match$123_2768_3406	Pfam	PF00972	IPR000208	"GO:0003968","GO:0005524"	1914	RNA-directed RNA polymerase, flavivirus GO:0003968|GO:0005524
LC582740_Mpulungu_flavivirus_ZT17-1078_RNA_complete_genome	LC582740_Mpulungu_flavivirus_ZT17-1078_RNA_complete_genome_orf4118	4193	4538	+	protein_match	match$124_1366_1481	Pfam	PF01002	IPR000487	"GO:0004252","GO:0044423"	345	Flavivirus non-structural protein NS2B GO:0004252|GO:0044423
LC582740_Mpulungu_flavivirus_ZT17-1078_RNA_complete_genome	LC582740_Mpulungu_flavivirus_ZT17-1078_RNA_complete_genome_orf4118	1832	2108	+	protein_match	match$126_579_671	Pfam	PF02832	IPR027287	NA	276	Flavivirus glycoprotein E, immunoglobulin-like domain -
LC582740_Mpulungu_flavivirus_ZT17-1078_RNA_complete_genome	LC582740_Mpulungu_flavivirus_ZT17-1078_RNA_complete_genome_orf4118	740	929	+	protein_match	match$129_215_278	Pfam	PF01004	IPR000069	"GO:0019058"	189	Envelope glycoprotein M, flavivirus GO:0019058
LC582740_Mpulungu_flavivirus_ZT17-1078_RNA_complete_genome	LC582740_Mpulungu_flavivirus_ZT17-1078_RNA_complete_genome_orf4118	5144	5555	+	protein_match	match$132_1683_1820	Pfam	PF07652	IPR011492	"GO:0004386","GO:0005524"	411	DEAD box, Flavivirus GO:0004386|GO:0005524
LC582740_Mpulungu_flavivirus_ZT17-1078_RNA_complete_genome	LC582740_Mpulungu_flavivirus_ZT17-1078_RNA_complete_genome_orf4118	6872	7559	+	protein_match	match$135_2259_2488	Pfam	PF01349	IPR001528	NA	687	Flavivirus non-structural protein NS4B -
LC582740_Mpulungu_flavivirus_ZT17-1078_RNA_complete_genome	LC582740_Mpulungu_flavivirus_ZT17-1078_RNA_complete_genome_orf4118	6437	6854	+	protein_match	match$140_2114_2253	Pfam	PF01350	IPR000404	"GO:0016032","GO:0016070","GO:0044423"	417	Flavivirus non-structural protein NS4A GO:0016032|GO:0016070|GO:0044423
LC582740_Mpulungu_flavivirus_ZT17-1078_RNA_complete_genome	LC582740_Mpulungu_flavivirus_ZT17-1078_RNA_complete_genome_orf4118	7799	8306	+	protein_match	match$144_2568_2737	Pfam	PF01728	IPR002877	"GO:0008168","GO:0032259"	507	Ribosomal RNA methyltransferase, FtsJ domain GO:0008168|GO:0032259
LC582740_Mpulungu_flavivirus_ZT17-1078_RNA_complete_genome	LC582740_Mpulungu_flavivirus_ZT17-1078_RNA_complete_genome_orf4118	2429	3449	+	protein_match	match$145_778_1118	Pfam	PF00948	IPR001157	NA	1020	Flavivirus non-structural protein NS1 -
LC582740_Mpulungu_flavivirus_ZT17-1078_RNA_complete_genome	LC582740_Mpulungu_flavivirus_ZT17-1078_RNA_complete_genome_orf4118	143	425	+	protein_match	match$150_16_110	Pfam	PF01003	IPR001122	"GO:0005198","GO:0019028"	282	Flavivirus capsid protein C GO:0005198|GO:0019028
LC582740_Mpulungu_flavivirus_ZT17-1078_RNA_complete_genome	LC582740_Mpulungu_flavivirus_ZT17-1078_RNA_complete_genome_orf4118	110	10316	+	protein_match	match$136_5_3407	PIRSR	PIRSR003817-1	NA	NA	10206	NA
LC582740_Mpulungu_flavivirus_ZT17-1078_RNA_complete_genome	LC582740_Mpulungu_flavivirus_ZT17-1078_RNA_complete_genome_orf4118	5141	5474	+	protein_match	match$137_1682_1793	PIRSR	PIRSR035805-1	NA	NA	333	NA
LC582740_Mpulungu_flavivirus_ZT17-1078_RNA_complete_genome	LC582740_Mpulungu_flavivirus_ZT17-1078_RNA_complete_genome_orf4118	110	10316	+	protein_match	match$141_5_3407	PIRSR	PIRSR003817-4	NA	NA	10206	NA
LC582740_Mpulungu_flavivirus_ZT17-1078_RNA_complete_genome	LC582740_Mpulungu_flavivirus_ZT17-1078_RNA_complete_genome_orf4118	110	10316	+	protein_match	match$143_5_3407	PIRSR	PIRSR003817-3	NA	NA	10206	NA
LC582740_Mpulungu_flavivirus_ZT17-1078_RNA_complete_genome	LC582740_Mpulungu_flavivirus_ZT17-1078_RNA_complete_genome_orf4118	9221	9668	+	protein_match	match$98_3042_3191	ProSiteProfiles	PS50507	IPR007094	"GO:0003968","GO:0039694"	447	RNA-directed RNA polymerase, catalytic domain GO:0003968|GO:0039694
LC582740_Mpulungu_flavivirus_ZT17-1078_RNA_complete_genome	LC582740_Mpulungu_flavivirus_ZT17-1078_RNA_complete_genome_orf4118	7637	8429	+	protein_match	match$101_2514_2778	ProSiteProfiles	PS51591	IPR026490	"GO:0004482","GO:0004483"	792	mRNA cap 0/1 methyltransferase GO:0004482|GO:0004483
LC582740_Mpulungu_flavivirus_ZT17-1078_RNA_complete_genome	LC582740_Mpulungu_flavivirus_ZT17-1078_RNA_complete_genome_orf4118	5627	6140	+	protein_match	match$108_1844_2015	ProSiteProfiles	PS51194	IPR001650	NA	513	Helicase, C-terminal -
LC582740_Mpulungu_flavivirus_ZT17-1078_RNA_complete_genome	LC582740_Mpulungu_flavivirus_ZT17-1078_RNA_complete_genome_orf4118	5132	5597	+	protein_match	match$112_1679_1834	ProSiteProfiles	PS51192	IPR014001	NA	465	Helicase superfamily 1/2, ATP-binding domain -
LC582740_Mpulungu_flavivirus_ZT17-1078_RNA_complete_genome	LC582740_Mpulungu_flavivirus_ZT17-1078_RNA_complete_genome_orf4118	4163	4556	+	protein_match	match$114_1356_1487	ProSiteProfiles	PS51527	IPR000487	"GO:0004252","GO:0044423"	393	Flavivirus non-structural protein NS2B GO:0004252|GO:0044423
LC582740_Mpulungu_flavivirus_ZT17-1078_RNA_complete_genome	LC582740_Mpulungu_flavivirus_ZT17-1078_RNA_complete_genome_orf4118	4559	5114	+	protein_match	match$115_1488_1673	ProSiteProfiles	PS51528	IPR001850	"GO:0003723","GO:0003724","GO:0005524"	555	Flavivirus NS3, petidase S7 GO:0003723|GO:0003724|GO:0005524
LC582740_Mpulungu_flavivirus_ZT17-1078_RNA_complete_genome	LC582740_Mpulungu_flavivirus_ZT17-1078_RNA_complete_genome	1	10868	+	nucleic_acid	LC582740_Mpulungu_flavivirus_ZT17-1078_RNA_complete_genome	provided_by_user	LC582740_Mpulungu_flavivirus_ZT17-1078_RNA_complete_genome	NA	NA	10867	NA
LC582740_Mpulungu_flavivirus_ZT17-1078_RNA_complete_genome	LC582740_Mpulungu_flavivirus_ZT17-1078_RNA_complete_genome_orf4118	5696	5975	+	protein_match	match$106_1867_1960	SMART	SM00490	IPR001650	NA	279	Helicase, C-terminal -
LC582740_Mpulungu_flavivirus_ZT17-1078_RNA_complete_genome	LC582740_Mpulungu_flavivirus_ZT17-1078_RNA_complete_genome_orf4118	5072	5651	+	protein_match	match$148_1659_1852	SMART	SM00487	IPR014001	NA	579	Helicase superfamily 1/2, ATP-binding domain -
LC582740_Mpulungu_flavivirus_ZT17-1078_RNA_complete_genome	LC582740_Mpulungu_flavivirus_ZT17-1078_RNA_complete_genome_orf4118	6029	6383	+	protein_match	match$104_1978_2096	SUPERFAMILY	SSF52540	IPR027417	NA	354	P-loop containing nucleoside triphosphate hydrolase -
LC582740_Mpulungu_flavivirus_ZT17-1078_RNA_complete_genome	LC582740_Mpulungu_flavivirus_ZT17-1078_RNA_complete_genome_orf4118	8552	10274	+	protein_match	match$105_2819_3393	SUPERFAMILY	SSF56672	IPR043502	NA	1722	DNA/RNA polymerase superfamily -
LC582740_Mpulungu_flavivirus_ZT17-1078_RNA_complete_genome	LC582740_Mpulungu_flavivirus_ZT17-1078_RNA_complete_genome_orf4118	4625	5078	+	protein_match	match$107_1510_1661	SUPERFAMILY	SSF50494	IPR009003	NA	453	Peptidase S1, PA clan -
LC582740_Mpulungu_flavivirus_ZT17-1078_RNA_complete_genome	LC582740_Mpulungu_flavivirus_ZT17-1078_RNA_complete_genome_orf4118	7655	8387	+	protein_match	match$117_2520_2764	SUPERFAMILY	SSF53335	IPR029063	NA	732	S-adenosyl-L-methionine-dependent methyltransferase superfamily -
LC582740_Mpulungu_flavivirus_ZT17-1078_RNA_complete_genome	LC582740_Mpulungu_flavivirus_ZT17-1078_RNA_complete_genome_orf4118	938	1826	+	protein_match	match$134_281_577	SUPERFAMILY	SSF56983	IPR036253	NA	888	Flavivirus glycoprotein, central and dimerisation domain superfamily -
LC582740_Mpulungu_flavivirus_ZT17-1078_RNA_complete_genome	LC582740_Mpulungu_flavivirus_ZT17-1078_RNA_complete_genome_orf4118	1802	2135	+	protein_match	match$139_569_680	SUPERFAMILY	SSF81296	IPR014756	NA	333	Immunoglobulin E-set -
LC582740_Mpulungu_flavivirus_ZT17-1078_RNA_complete_genome	LC582740_Mpulungu_flavivirus_ZT17-1078_RNA_complete_genome_orf4118	5144	5999	+	protein_match	match$151_1683_1968	SUPERFAMILY	SSF52540	IPR027417	NA	855	P-loop containing nucleoside triphosphate hydrolase -
LC582740_Mpulungu_flavivirus_ZT17-1078_RNA_complete_genome	LC582740_Mpulungu_flavivirus_ZT17-1078_RNA_complete_genome_orf4118	2132	2420	+	protein_match	match$146_679_775	TIGRFAM	TIGR04240	IPR026470	NA	288	Flavivirus envelope glycoprotein E, Stem/Anchor domain -
Lepisma_flavi-like_virus	Lepisma_flavi-like_virus_orf325	4	685	+	protein_match	match$217_1_228	Gene3D	G3DSA:3.40.50.150	IPR029063	NA	681	S-adenosyl-L-methionine-dependent methyltransferase superfamily -
Lepisma_flavi-like_virus	Lepisma_flavi-like_virus_orf325	1033	1303	+	protein_match	match$218_344_434	Gene3D	G3DSA:1.10.260.90	NA	NA	270	NA
Lepisma_flavi-like_virus	Lepisma_flavi-like_virus_orf325	1	2436	+	ORF	orf_Lepisma_flavi-like_virus__1_2436	getorf	Lepisma_flavi-like_virus__orf325	NA	NA	2435	NA
Lepisma_flavi-like_virus	Lepisma_flavi-like_virus_orf325	1750	2419	+	protein_match	match$220_583_806	Pfam	PF00972	IPR000208	"GO:0003968","GO:0005524"	669	RNA-directed RNA polymerase, flavivirus GO:0003968|GO:0005524
Lepisma_flavi-like_virus	Lepisma_flavi-like_virus_orf325	751	1705	+	protein_match	match$220_250_568	Pfam	PF00972	IPR000208	"GO:0003968","GO:0005524"	954	RNA-directed RNA polymerase, flavivirus GO:0003968|GO:0005524
Lepisma_flavi-like_virus	Lepisma_flavi-like_virus_orf325	67	2425	+	protein_match	match$216_22_808	PIRSR	PIRSR003817-4	NA	NA	2358	NA
Lepisma_flavi-like_virus	Lepisma_flavi-like_virus_orf325	1441	1813	+	protein_match	match$215_480_604	ProSiteProfiles	PS50507	IPR007094	"GO:0003968","GO:0039694"	372	RNA-directed RNA polymerase, catalytic domain GO:0003968|GO:0039694
Lepisma_flavi-like_virus	Lepisma_flavi-like_virus	1	2680	+	nucleic_acid	Lepisma_flavi-like_virus_	provided_by_user	Lepisma_flavi-like_virus_	NA	NA	2679	NA
Lepisma_flavi-like_virus	Lepisma_flavi-like_virus_orf325	805	2422	+	protein_match	match$219_268_807	SUPERFAMILY	SSF56672	IPR043502	NA	1617	DNA/RNA polymerase superfamily -
MF776369_Cyclopterus_lumpus_virus_isolate_R170217-6L_polyprotein_gene_complete_cds	MF776369_Cyclopterus_lumpus_virus_isolate_R170217-6L_polyprotein_gene_complete_cds_orf2088	8274	8928	+	protein_match	match$18_1292_1510	CDD	cd20761	IPR026490	"GO:0004482","GO:0004483"	654	mRNA cap 0/1 methyltransferase GO:0004482|GO:0004483
MF776369_Cyclopterus_lumpus_virus_isolate_R170217-6L_polyprotein_gene_complete_cds	MF776369_Cyclopterus_lumpus_virus_isolate_R170217-6L_polyprotein_gene_complete_cds_orf2088	5241	5688	+	protein_match	match$9_281_430	Gene3D	G3DSA:2.40.10.120	NA	NA	447	NA
MF776369_Cyclopterus_lumpus_virus_isolate_R170217-6L_polyprotein_gene_complete_cds	MF776369_Cyclopterus_lumpus_virus_isolate_R170217-6L_polyprotein_gene_complete_cds_orf2088	9384	9663	+	protein_match	match$11_1662_1755	Gene3D	G3DSA:1.10.260.90	NA	NA	279	NA
MF776369_Cyclopterus_lumpus_virus_isolate_R170217-6L_polyprotein_gene_complete_cds	MF776369_Cyclopterus_lumpus_virus_isolate_R170217-6L_polyprotein_gene_complete_cds_orf2088	8250	9000	+	protein_match	match$14_1284_1534	Gene3D	G3DSA:3.40.50.150	IPR029063	NA	750	S-adenosyl-L-methionine-dependent methyltransferase superfamily -
MF776369_Cyclopterus_lumpus_virus_isolate_R170217-6L_polyprotein_gene_complete_cds	MF776369_Cyclopterus_lumpus_virus_isolate_R170217-6L_polyprotein_gene_complete_cds_orf2088	6153	6591	+	protein_match	match$15_585_731	Gene3D	G3DSA:3.40.50.300	IPR027417	NA	438	P-loop containing nucleoside triphosphate hydrolase -
MF776369_Cyclopterus_lumpus_virus_isolate_R170217-6L_polyprotein_gene_complete_cds	MF776369_Cyclopterus_lumpus_virus_isolate_R170217-6L_polyprotein_gene_complete_cds_orf2088	5733	6150	+	protein_match	match$20_445_584	Gene3D	G3DSA:3.40.50.300	IPR027417	NA	417	P-loop containing nucleoside triphosphate hydrolase -
MF776369_Cyclopterus_lumpus_virus_isolate_R170217-6L_polyprotein_gene_complete_cds	MF776369_Cyclopterus_lumpus_virus_isolate_R170217-6L_polyprotein_gene_complete_cds_orf2010	1492	1990	+	protein_match	match$93_398_564	Gene3D	G3DSA:2.60.98.10	IPR038055	NA	498	Flaviviral glycoprotein E, dimerisation domain -
MF776369_Cyclopterus_lumpus_virus_isolate_R170217-6L_polyprotein_gene_complete_cds	MF776369_Cyclopterus_lumpus_virus_isolate_R170217-6L_polyprotein_gene_complete_cds_orf2010	1642	1810	+	protein_match	match$94_448_504	Gene3D	G3DSA:3.30.387.10	IPR013755	NA	168	Flaviviral glycoprotein E, central domain, subdomain 1 -
MF776369_Cyclopterus_lumpus_virus_isolate_R170217-6L_polyprotein_gene_complete_cds	MF776369_Cyclopterus_lumpus_virus_isolate_R170217-6L_polyprotein_gene_complete_cds_orf2010	1606	2098	+	protein_match	match$96_436_600	Gene3D	G3DSA:3.30.67.10	IPR013756	NA	492	Flaviviral glycoprotein E, central domain, subdomain 2 -
MF776369_Cyclopterus_lumpus_virus_isolate_R170217-6L_polyprotein_gene_complete_cds	MF776369_Cyclopterus_lumpus_virus_isolate_R170217-6L_polyprotein_gene_complete_cds_orf2088	4398	10850	+	ORF	orf_MF776369_Cyclopterus_lumpus_virus_isolate_R170217-6L_polyprotein_gene_complete_cds_4398_10850	getorf	MF776369_Cyclopterus_lumpus_virus_isolate_R170217-6L_polyprotein_gene_complete_cds_orf2088	NA	NA	6452	NA
MF776369_Cyclopterus_lumpus_virus_isolate_R170217-6L_polyprotein_gene_complete_cds	MF776369_Cyclopterus_lumpus_virus_isolate_R170217-6L_polyprotein_gene_complete_cds_orf2010	298	4446	+	ORF	orf_MF776369_Cyclopterus_lumpus_virus_isolate_R170217-6L_polyprotein_gene_complete_cds_298_4446	getorf	MF776369_Cyclopterus_lumpus_virus_isolate_R170217-6L_polyprotein_gene_complete_cds_orf2010	NA	NA	4148	NA
MF776369_Cyclopterus_lumpus_virus_isolate_R170217-6L_polyprotein_gene_complete_cds	MF776369_Cyclopterus_lumpus_virus_isolate_R170217-6L_polyprotein_gene_complete_cds_orf2088	5751	6129	+	protein_match	match$12_451_577	Pfam	PF07652	IPR011492	"GO:0004386","GO:0005524"	378	DEAD box, Flavivirus GO:0004386|GO:0005524
MF776369_Cyclopterus_lumpus_virus_isolate_R170217-6L_polyprotein_gene_complete_cds	MF776369_Cyclopterus_lumpus_virus_isolate_R170217-6L_polyprotein_gene_complete_cds_orf2088	9204	10770	+	protein_match	match$16_1602_2124	Pfam	PF00972	IPR000208	"GO:0003968","GO:0005524"	1566	RNA-directed RNA polymerase, flavivirus GO:0003968|GO:0005524
MF776369_Cyclopterus_lumpus_virus_isolate_R170217-6L_polyprotein_gene_complete_cds	MF776369_Cyclopterus_lumpus_virus_isolate_R170217-6L_polyprotein_gene_complete_cds_orf2010	1516	2098	+	protein_match	match$97_406_600	Pfam	PF00869	IPR011998	"GO:0046983"	582	Flavivirus glycoprotein central and dimerisation domain GO:0046983
MF776369_Cyclopterus_lumpus_virus_isolate_R170217-6L_polyprotein_gene_complete_cds	MF776369_Cyclopterus_lumpus_virus_isolate_R170217-6L_polyprotein_gene_complete_cds_orf2088	4818	6747	+	protein_match	match$13_140_783	PIRSR	PIRSR003817-1	NA	NA	1929	NA
MF776369_Cyclopterus_lumpus_virus_isolate_R170217-6L_polyprotein_gene_complete_cds	MF776369_Cyclopterus_lumpus_virus_isolate_R170217-6L_polyprotein_gene_complete_cds_orf2088	8358	10767	+	protein_match	match$17_1320_2123	PIRSR	PIRSR003817-4	NA	NA	2409	NA
MF776369_Cyclopterus_lumpus_virus_isolate_R170217-6L_polyprotein_gene_complete_cds	MF776369_Cyclopterus_lumpus_virus_isolate_R170217-6L_polyprotein_gene_complete_cds_orf2088	9798	10209	+	protein_match	match$21_1800_1937	ProSiteProfiles	PS50507	IPR007094	"GO:0003968","GO:0039694"	411	RNA-directed RNA polymerase, catalytic domain GO:0003968|GO:0039694
MF776369_Cyclopterus_lumpus_virus_isolate_R170217-6L_polyprotein_gene_complete_cds	MF776369_Cyclopterus_lumpus_virus_isolate_R170217-6L_polyprotein_gene_complete_cds_orf2088	5604	6183	+	protein_match	match$22_402_595	ProSiteProfiles	PS51192	IPR014001	NA	579	Helicase superfamily 1/2, ATP-binding domain -
MF776369_Cyclopterus_lumpus_virus_isolate_R170217-6L_polyprotein_gene_complete_cds	MF776369_Cyclopterus_lumpus_virus_isolate_R170217-6L_polyprotein_gene_complete_cds	1	11454	+	nucleic_acid	MF776369_Cyclopterus_lumpus_virus_isolate_R170217-6L_polyprotein_gene_complete_cds	provided_by_user	MF776369_Cyclopterus_lumpus_virus_isolate_R170217-6L_polyprotein_gene_complete_cds	NA	NA	11453	NA
MF776369_Cyclopterus_lumpus_virus_isolate_R170217-6L_polyprotein_gene_complete_cds	MF776369_Cyclopterus_lumpus_virus_isolate_R170217-6L_polyprotein_gene_complete_cds_orf2088	5238	5586	+	protein_match	match$7_280_396	SUPERFAMILY	SSF50494	IPR009003	NA	348	Peptidase S1, PA clan -
MF776369_Cyclopterus_lumpus_virus_isolate_R170217-6L_polyprotein_gene_complete_cds	MF776369_Cyclopterus_lumpus_virus_isolate_R170217-6L_polyprotein_gene_complete_cds_orf2088	5745	6567	+	protein_match	match$8_449_723	SUPERFAMILY	SSF52540	IPR027417	NA	822	P-loop containing nucleoside triphosphate hydrolase -
MF776369_Cyclopterus_lumpus_virus_isolate_R170217-6L_polyprotein_gene_complete_cds	MF776369_Cyclopterus_lumpus_virus_isolate_R170217-6L_polyprotein_gene_complete_cds_orf2088	9303	10677	+	protein_match	match$10_1635_2093	SUPERFAMILY	SSF56672	IPR043502	NA	1374	DNA/RNA polymerase superfamily -
MF776369_Cyclopterus_lumpus_virus_isolate_R170217-6L_polyprotein_gene_complete_cds	MF776369_Cyclopterus_lumpus_virus_isolate_R170217-6L_polyprotein_gene_complete_cds_orf2088	8361	8886	+	protein_match	match$19_1321_1496	SUPERFAMILY	SSF53335	IPR029063	NA	525	S-adenosyl-L-methionine-dependent methyltransferase superfamily -
MF776369_Cyclopterus_lumpus_virus_isolate_R170217-6L_polyprotein_gene_complete_cds	MF776369_Cyclopterus_lumpus_virus_isolate_R170217-6L_polyprotein_gene_complete_cds_orf2010	1462	2371	+	protein_match	match$95_388_691	SUPERFAMILY	SSF56983	IPR036253	NA	909	Flavivirus glycoprotein, central and dimerisation domain superfamily -
MG334001_Hepacivirus_sp._polyprotein_gene_complete_cds	MG334001_Hepacivirus_sp._polyprotein_gene_complete_cds_orf2423	3521	3830	+	protein_match	match$257_1008_1111	Gene3D	G3DSA:2.40.10.120	NA	NA	309	NA
MG334001_Hepacivirus_sp._polyprotein_gene_complete_cds	MG334001_Hepacivirus_sp._polyprotein_gene_complete_cds_orf2423	4091	4532	+	protein_match	match$260_1198_1345	Gene3D	G3DSA:3.40.50.300	IPR027417	NA	441	P-loop containing nucleoside triphosphate hydrolase -
MG334001_Hepacivirus_sp._polyprotein_gene_complete_cds	MG334001_Hepacivirus_sp._polyprotein_gene_complete_cds_orf2423	3839	4088	+	protein_match	match$262_1114_1197	Gene3D	G3DSA:2.40.10.10	IPR043504	NA	249	Peptidase S1, PA clan, chymotrypsin-like fold -
MG334001_Hepacivirus_sp._polyprotein_gene_complete_cds	MG334001_Hepacivirus_sp._polyprotein_gene_complete_cds_orf2423	4535	5006	+	protein_match	match$263_1346_1503	Gene3D	G3DSA:3.40.50.300	IPR027417	NA	471	P-loop containing nucleoside triphosphate hydrolase -
MG334001_Hepacivirus_sp._polyprotein_gene_complete_cds	MG334001_Hepacivirus_sp._polyprotein_gene_complete_cds_orf2423	8240	8471	+	protein_match	match$270_2581_2658	Gene3D	G3DSA:3.30.70.270	IPR043128	NA	231	Reverse transcriptase/Diguanylate cyclase domain -
MG334001_Hepacivirus_sp._polyprotein_gene_complete_cds	MG334001_Hepacivirus_sp._polyprotein_gene_complete_cds_orf2423	6560	6719	+	protein_match	match$271_2021_2074	Gene3D	G3DSA:2.20.25.210	IPR038170	NA	159	NS5A domain 1a superfamily -
MG334001_Hepacivirus_sp._polyprotein_gene_complete_cds	MG334001_Hepacivirus_sp._polyprotein_gene_complete_cds_orf2423	8474	8756	+	protein_match	match$275_2659_2753	Gene3D	G3DSA:3.30.70.270	IPR043128	NA	282	Reverse transcriptase/Diguanylate cyclase domain -
MG334001_Hepacivirus_sp._polyprotein_gene_complete_cds	MG334001_Hepacivirus_sp._polyprotein_gene_complete_cds_orf2423	5009	5369	+	protein_match	match$279_1504_1624	Gene3D	G3DSA:1.10.820.10	NA	NA	360	NA
MG334001_Hepacivirus_sp._polyprotein_gene_complete_cds	MG334001_Hepacivirus_sp._polyprotein_gene_complete_cds_orf2423	497	9418	+	ORF	orf_MG334001_Hepacivirus_sp._polyprotein_gene_complete_cds_497_9418	getorf	MG334001_Hepacivirus_sp._polyprotein_gene_complete_cds_orf2423	NA	NA	8921	NA
MG334001_Hepacivirus_sp._polyprotein_gene_complete_cds	MG334001_Hepacivirus_sp._polyprotein_gene_complete_cds_orf2423	1112	1655	+	protein_match	match$256_205_386	Pfam	PF01539	IPR002519	"GO:0019031"	543	Hepatitis C virus, Envelope glycoprotein E1 GO:0019031
MG334001_Hepacivirus_sp._polyprotein_gene_complete_cds	MG334001_Hepacivirus_sp._polyprotein_gene_complete_cds_orf2423	4208	4535	+	protein_match	match$259_1237_1346	Pfam	PF07652	IPR011492	"GO:0004386","GO:0005524"	327	DEAD box, Flavivirus GO:0004386|GO:0005524
MG334001_Hepacivirus_sp._polyprotein_gene_complete_cds	MG334001_Hepacivirus_sp._polyprotein_gene_complete_cds_orf2423	7736	9152	+	protein_match	match$267_2413_2885	Pfam	PF00998	IPR002166	"GO:0003723","GO:0003968","GO:0039694"	1416	RNA dependent RNA polymerase, hepatitis C virus GO:0003723|GO:0003968|GO:0039694
MG334001_Hepacivirus_sp._polyprotein_gene_complete_cds	MG334001_Hepacivirus_sp._polyprotein_gene_complete_cds_orf2423	2924	3488	+	protein_match	match$273_809_997	Pfam	PF01538	IPR002518	"GO:0004197"	564	Hepatitis C virus, Non-structural protein NS2 GO:0004197
MG334001_Hepacivirus_sp._polyprotein_gene_complete_cds	MG334001_Hepacivirus_sp._polyprotein_gene_complete_cds_orf2423	3638	4079	+	protein_match	match$274_1047_1194	Pfam	PF02907	IPR004109	"GO:0006508","GO:0008236","GO:0019087"	441	Hepatitis C virus, NS3 protease, Peptidase S29 GO:0006508|GO:0008236|GO:0019087
MG334001_Hepacivirus_sp._polyprotein_gene_complete_cds	MG334001_Hepacivirus_sp._polyprotein_gene_complete_cds_orf2423	5774	6206	+	protein_match	match$278_1759_1903	Pfam	PF01001	IPR001490	"GO:0003968","GO:0004197","GO:0004252","GO:0017111"	432	Hepatitis C virus, Non-structural protein NS4b GO:0003968|GO:0004197|GO:0004252|GO:0017111
MG334001_Hepacivirus_sp._polyprotein_gene_complete_cds	MG334001_Hepacivirus_sp._polyprotein_gene_complete_cds_orf2423	3680	4973	+	protein_match	match$264_1061_1492	PIRSR	PIRSR003817-1	NA	NA	1293	NA
MG334001_Hepacivirus_sp._polyprotein_gene_complete_cds	MG334001_Hepacivirus_sp._polyprotein_gene_complete_cds_orf2423	3158	3548	+	protein_match	match$266_887_1017	ProSiteProfiles	PS51693	IPR002518	"GO:0004197"	390	Hepatitis C virus, Non-structural protein NS2 GO:0004197
MG334001_Hepacivirus_sp._polyprotein_gene_complete_cds	MG334001_Hepacivirus_sp._polyprotein_gene_complete_cds_orf2423	3551	4097	+	protein_match	match$268_1018_1200	ProSiteProfiles	PS51822	IPR004109	"GO:0006508","GO:0008236","GO:0019087"	546	Hepatitis C virus, NS3 protease, Peptidase S29 GO:0006508|GO:0008236|GO:0019087
MG334001_Hepacivirus_sp._polyprotein_gene_complete_cds	MG334001_Hepacivirus_sp._polyprotein_gene_complete_cds_orf2423	8315	8660	+	protein_match	match$272_2606_2721	ProSiteProfiles	PS50507	IPR007094	"GO:0003968","GO:0039694"	345	RNA-directed RNA polymerase, catalytic domain GO:0003968|GO:0039694
MG334001_Hepacivirus_sp._polyprotein_gene_complete_cds	MG334001_Hepacivirus_sp._polyprotein_gene_complete_cds_orf2423	4121	4577	+	protein_match	match$276_1208_1360	ProSiteProfiles	PS51192	IPR014001	NA	456	Helicase superfamily 1/2, ATP-binding domain -
MG334001_Hepacivirus_sp._polyprotein_gene_complete_cds	MG334001_Hepacivirus_sp._polyprotein_gene_complete_cds	1	9608	+	nucleic_acid	MG334001_Hepacivirus_sp._polyprotein_gene_complete_cds	provided_by_user	MG334001_Hepacivirus_sp._polyprotein_gene_complete_cds	NA	NA	9607	NA
MG334001_Hepacivirus_sp._polyprotein_gene_complete_cds	MG334001_Hepacivirus_sp._polyprotein_gene_complete_cds_orf2423	4073	4628	+	protein_match	match$261_1192_1377	SMART	SM00487	IPR014001	NA	555	Helicase superfamily 1/2, ATP-binding domain -
MG334001_Hepacivirus_sp._polyprotein_gene_complete_cds	MG334001_Hepacivirus_sp._polyprotein_gene_complete_cds_orf2423	4121	4973	+	protein_match	match$265_1208_1492	SUPERFAMILY	SSF52540	IPR027417	NA	852	P-loop containing nucleoside triphosphate hydrolase -
MG334001_Hepacivirus_sp._polyprotein_gene_complete_cds	MG334001_Hepacivirus_sp._polyprotein_gene_complete_cds_orf2423	7796	9320	+	protein_match	match$269_2433_2941	SUPERFAMILY	SSF56672	IPR043502	NA	1524	DNA/RNA polymerase superfamily -
MG334001_Hepacivirus_sp._polyprotein_gene_complete_cds	MG334001_Hepacivirus_sp._polyprotein_gene_complete_cds_orf2423	3551	4091	+	protein_match	match$277_1018_1198	SUPERFAMILY	SSF50494	IPR009003	NA	540	Peptidase S1, PA clan -
MG599983_Wenling_pesti-like_virus_2_strain_DHHSYSCGS2055_polyprotein_gene_partial_cds	MG599983_orf3075	6211	6664	+	protein_match	match$6_2070_2221	Gene3D	G3DSA:3.40.50.300	NA	IPR027417	453	P-loop containing nucleoside triphosphate hydrolase -
MG599983_Wenling_pesti-like_virus_2_strain_DHHSYSCGS2055_polyprotein_gene_partial_cds	MG599983_orf3075	6697	7084	+	protein_match	match$11_2232_2361	Gene3D	G3DSA:3.40.50.300	NA	IPR027417	387	P-loop containing nucleoside triphosphate hydrolase -
MG599983_Wenling_pesti-like_virus_2_strain_DHHSYSCGS2055_polyprotein_gene_partial_cds	MG599983_orf3075	5503	5932	+	protein_match	match$18_1834_1977	Gene3D	G3DSA:2.40.10.120	NA	NA	429	NA
MG599983_Wenling_pesti-like_virus_2_strain_DHHSYSCGS2055_polyprotein_gene_partial_cds	MG599983_orf3075	1	12510	+	ORF	orf_MG599983_1_12510	getorf	MG599983_orf3075	NA	NA	12509	NA
MG599983_Wenling_pesti-like_virus_2_strain_DHHSYSCGS2055_polyprotein_gene_partial_cds	MG599983_orf3075	6205	6544	+	protein_match	match$2_2068_2181	Pfam	PF00270	"GO:0003676""GO:0005524"	IPR011545	339	DEAD/DEAH box helicase domain GO:0003676|GO:0005524
MG599983_Wenling_pesti-like_virus_2_strain_DHHSYSCGS2055_polyprotein_gene_partial_cds	MG599983_orf3075	11314	11962	+	protein_match	match$4_3771_3987	Pfam	PF00998	"GO:0003723""GO:0003968""GO:0039694"	IPR002166	648	RNA dependent RNA polymerase hepatitis C virus GO:0003723|GO:0003968|GO:0039694
MG599983_Wenling_pesti-like_virus_2_strain_DHHSYSCGS2055_polyprotein_gene_partial_cds	MG599983_orf3075	6718	7057	+	protein_match	match$17_2239_2352	Pfam	PF00271	NA	IPR001650	339	Helicase C-terminal -
MG599983_Wenling_pesti-like_virus_2_strain_DHHSYSCGS2055_polyprotein_gene_partial_cds	MG599983_orf3075	6691	7228	+	protein_match	match$7_2230_2409	ProSiteProfiles	PS51194	NA	IPR001650	537	Helicase C-terminal -
MG599983_Wenling_pesti-like_virus_2_strain_DHHSYSCGS2055_polyprotein_gene_partial_cds	MG599983_orf3075	11485	11842	+	protein_match	match$14_3828_3947	ProSiteProfiles	PS50507	"GO:0003968""GO:0039694"	IPR007094	357	RNA-directed RNA polymerase catalytic domain GO:0003968|GO:0039694
MG599983_Wenling_pesti-like_virus_2_strain_DHHSYSCGS2055_polyprotein_gene_partial_cds	MG599983_orf3075	6193	6613	+	protein_match	match$21_2064_2204	ProSiteProfiles	PS51192	NA	IPR014001	420	Helicase superfamily 1/2, ATP-binding domain -
MG599983_Wenling_pesti-like_virus_2_strain_DHHSYSCGS2055_polyprotein_gene_partial_cds	MG599983	1	12541	+	nucleic_acid	MG599983	provided_by_user	MG599983	NA	NA	12540	NA
MG599983_Wenling_pesti-like_virus_2_strain_DHHSYSCGS2055_polyprotein_gene_partial_cds	MG599983_orf3075	6160	6748	+	protein_match	match$9_2053_2249	SMART	SM00487	NA	IPR014001	588	Helicase superfamily 1/2 ATP-binding domain -
MG599983_Wenling_pesti-like_virus_2_strain_DHHSYSCGS2055_polyprotein_gene_partial_cds	MG599983_orf3075	11032	11953	+	protein_match	match$8_3677_3984	SUPERFAMILY	SSF56672	NA	IPR043502	921	DNA/RNA polymerase superfamily -
MG599983_Wenling_pesti-like_virus_2_strain_DHHSYSCGS2055_polyprotein_gene_partial_cds	MG599983_orf3075	5524	5890	+	protein_match	match$12_1841_1963	SUPERFAMILY	SSF50494	NA	IPR009003	366	Peptidase S1 PA clan -
MG599983_Wenling_pesti-like_virus_2_strain_DHHSYSCGS2055_polyprotein_gene_partial_cds	MG599983_orf3075	6211	7069	+	protein_match	match$13_2070_2356	SUPERFAMILY	SSF52540	NA	IPR027417	858	P-loop containing nucleoside triphosphate hydrolase -
MG599986_Wenzhou_shark_flavivirus_strain_WZSS16343_polyprotein_gene_complete_cds	MG599986_Wenzhou_shark_flavivirus_strain_WZSS16343_polyprotein_gene_complete_cds_orf5569	7887	8520	+	protein_match	match$503_1256_1467	CDD	cd20761	IPR026490	"GO:0004482","GO:0004483"	633	mRNA cap 0/1 methyltransferase GO:0004482|GO:0004483
MG599986_Wenzhou_shark_flavivirus_strain_WZSS16343_polyprotein_gene_complete_cds	MG599986_Wenzhou_shark_flavivirus_strain_WZSS16343_polyprotein_gene_complete_cds_orf5503	1563	2097	+	protein_match	match$221_506_684	Gene3D	G3DSA:3.30.387.10	IPR013755	NA	534	Flaviviral glycoprotein E, central domain, subdomain 1 -
MG599986_Wenzhou_shark_flavivirus_strain_WZSS16343_polyprotein_gene_complete_cds	MG599986_Wenzhou_shark_flavivirus_strain_WZSS16343_polyprotein_gene_complete_cds_orf5503	2514	2805	+	protein_match	match$225_823_920	Gene3D	G3DSA:1.20.1280.260	IPR038345	NA	291	Flavivirus envelope glycoprotein E, Stem/Anchor domain superfamily -
MG599986_Wenzhou_shark_flavivirus_strain_WZSS16343_polyprotein_gene_complete_cds	MG599986_Wenzhou_shark_flavivirus_strain_WZSS16343_polyprotein_gene_complete_cds_orf5503	1527	2160	+	protein_match	match$227_494_705	Gene3D	G3DSA:3.30.67.10	IPR013756	NA	633	Flaviviral glycoprotein E, central domain, subdomain 2 -
MG599986_Wenzhou_shark_flavivirus_strain_WZSS16343_polyprotein_gene_complete_cds	MG599986_Wenzhou_shark_flavivirus_strain_WZSS16343_polyprotein_gene_complete_cds_orf5503	1419	2229	+	protein_match	match$228_458_728	Gene3D	G3DSA:2.60.98.10	IPR038055	NA	810	Flaviviral glycoprotein E, dimerisation domain -
MG599986_Wenzhou_shark_flavivirus_strain_WZSS16343_polyprotein_gene_complete_cds	MG599986_Wenzhou_shark_flavivirus_strain_WZSS16343_polyprotein_gene_complete_cds_orf5569	7869	8622	+	protein_match	match$501_1250_1501	Gene3D	G3DSA:3.40.50.150	IPR029063	NA	753	S-adenosyl-L-methionine-dependent methyltransferase superfamily -
MG599986_Wenzhou_shark_flavivirus_strain_WZSS16343_polyprotein_gene_complete_cds	MG599986_Wenzhou_shark_flavivirus_strain_WZSS16343_polyprotein_gene_complete_cds_orf5569	5781	6204	+	protein_match	match$502_554_695	Gene3D	G3DSA:3.40.50.300	IPR027417	NA	423	P-loop containing nucleoside triphosphate hydrolase -
MG599986_Wenzhou_shark_flavivirus_strain_WZSS16343_polyprotein_gene_complete_cds	MG599986_Wenzhou_shark_flavivirus_strain_WZSS16343_polyprotein_gene_complete_cds_orf5569	4776	5274	+	protein_match	match$509_219_385	Gene3D	G3DSA:2.40.10.120	NA	NA	498	NA
MG599986_Wenzhou_shark_flavivirus_strain_WZSS16343_polyprotein_gene_complete_cds	MG599986_Wenzhou_shark_flavivirus_strain_WZSS16343_polyprotein_gene_complete_cds_orf5569	5346	5778	+	protein_match	match$512_409_553	Gene3D	G3DSA:3.40.50.300	IPR027417	NA	432	P-loop containing nucleoside triphosphate hydrolase -
MG599986_Wenzhou_shark_flavivirus_strain_WZSS16343_polyprotein_gene_complete_cds	MG599986_Wenzhou_shark_flavivirus_strain_WZSS16343_polyprotein_gene_complete_cds_orf5569	8940	9210	+	protein_match	match$513_1607_1697	Gene3D	G3DSA:1.10.260.90	NA	NA	270	NA
MG599986_Wenzhou_shark_flavivirus_strain_WZSS16343_polyprotein_gene_complete_cds	MG599986_Wenzhou_shark_flavivirus_strain_WZSS16343_polyprotein_gene_complete_cds_orf5503	45	4115	+	ORF	orf_MG599986_Wenzhou_shark_flavivirus_strain_WZSS16343_polyprotein_gene_complete_cds_45_4115	getorf	MG599986_Wenzhou_shark_flavivirus_strain_WZSS16343_polyprotein_gene_complete_cds_orf5503	NA	NA	4070	NA
MG599986_Wenzhou_shark_flavivirus_strain_WZSS16343_polyprotein_gene_complete_cds	MG599986_Wenzhou_shark_flavivirus_strain_WZSS16343_polyprotein_gene_complete_cds_orf5569	4119	10343	+	ORF	orf_MG599986_Wenzhou_shark_flavivirus_strain_WZSS16343_polyprotein_gene_complete_cds_4119_10343	getorf	MG599986_Wenzhou_shark_flavivirus_strain_WZSS16343_polyprotein_gene_complete_cds_orf5569	NA	NA	6224	NA
MG599986_Wenzhou_shark_flavivirus_strain_WZSS16343_polyprotein_gene_complete_cds	MG599986_Wenzhou_shark_flavivirus_strain_WZSS16343_polyprotein_gene_complete_cds_orf5503	1410	2232	+	protein_match	match$223_455_729	Pfam	PF00869	IPR011998	"GO:0046983"	822	Flavivirus glycoprotein central and dimerisation domain GO:0046983
MG599986_Wenzhou_shark_flavivirus_strain_WZSS16343_polyprotein_gene_complete_cds	MG599986_Wenzhou_shark_flavivirus_strain_WZSS16343_polyprotein_gene_complete_cds_orf5569	5367	5760	+	protein_match	match$499_416_547	Pfam	PF07652	IPR011492	"GO:0004386","GO:0005524"	393	DEAD box, Flavivirus GO:0004386|GO:0005524
MG599986_Wenzhou_shark_flavivirus_strain_WZSS16343_polyprotein_gene_complete_cds	MG599986_Wenzhou_shark_flavivirus_strain_WZSS16343_polyprotein_gene_complete_cds_orf5569	9660	10302	+	protein_match	match$500_1847_2061	Pfam	PF00972	IPR000208	"GO:0003968","GO:0005524"	642	RNA-directed RNA polymerase, flavivirus GO:0003968|GO:0005524
MG599986_Wenzhou_shark_flavivirus_strain_WZSS16343_polyprotein_gene_complete_cds	MG599986_Wenzhou_shark_flavivirus_strain_WZSS16343_polyprotein_gene_complete_cds_orf5569	8781	9612	+	protein_match	match$500_1554_1831	Pfam	PF00972	IPR000208	"GO:0003968","GO:0005524"	831	RNA-directed RNA polymerase, flavivirus GO:0003968|GO:0005524
MG599986_Wenzhou_shark_flavivirus_strain_WZSS16343_polyprotein_gene_complete_cds	MG599986_Wenzhou_shark_flavivirus_strain_WZSS16343_polyprotein_gene_complete_cds_orf5569	7881	10305	+	protein_match	match$506_1254_2062	PIRSR	PIRSR003817-4	NA	NA	2424	NA
MG599986_Wenzhou_shark_flavivirus_strain_WZSS16343_polyprotein_gene_complete_cds	MG599986_Wenzhou_shark_flavivirus_strain_WZSS16343_polyprotein_gene_complete_cds_orf5569	4803	6195	+	protein_match	match$510_228_692	PIRSR	PIRSR003817-1	NA	NA	1392	NA
MG599986_Wenzhou_shark_flavivirus_strain_WZSS16343_polyprotein_gene_complete_cds	MG599986_Wenzhou_shark_flavivirus_strain_WZSS16343_polyprotein_gene_complete_cds_orf5569	5826	6285	+	protein_match	match$504_569_722	ProSiteProfiles	PS51194	IPR001650	NA	459	Helicase, C-terminal -
MG599986_Wenzhou_shark_flavivirus_strain_WZSS16343_polyprotein_gene_complete_cds	MG599986_Wenzhou_shark_flavivirus_strain_WZSS16343_polyprotein_gene_complete_cds_orf5569	9348	9723	+	protein_match	match$507_1743_1868	ProSiteProfiles	PS50507	IPR007094	"GO:0003968","GO:0039694"	375	RNA-directed RNA polymerase, catalytic domain GO:0003968|GO:0039694
MG599986_Wenzhou_shark_flavivirus_strain_WZSS16343_polyprotein_gene_complete_cds	MG599986_Wenzhou_shark_flavivirus_strain_WZSS16343_polyprotein_gene_complete_cds	1	10670	+	nucleic_acid	MG599986_Wenzhou_shark_flavivirus_strain_WZSS16343_polyprotein_gene_complete_cds	provided_by_user	MG599986_Wenzhou_shark_flavivirus_strain_WZSS16343_polyprotein_gene_complete_cds	NA	NA	10669	NA
MG599986_Wenzhou_shark_flavivirus_strain_WZSS16343_polyprotein_gene_complete_cds	MG599986_Wenzhou_shark_flavivirus_strain_WZSS16343_polyprotein_gene_complete_cds_orf5503	1383	2241	+	protein_match	match$224_446_732	SUPERFAMILY	SSF56983	IPR036253	NA	858	Flavivirus glycoprotein, central and dimerisation domain superfamily -
MG599986_Wenzhou_shark_flavivirus_strain_WZSS16343_polyprotein_gene_complete_cds	MG599986_Wenzhou_shark_flavivirus_strain_WZSS16343_polyprotein_gene_complete_cds_orf5569	4821	5169	+	protein_match	match$498_234_350	SUPERFAMILY	SSF50494	IPR009003	NA	348	Peptidase S1, PA clan -
MG599986_Wenzhou_shark_flavivirus_strain_WZSS16343_polyprotein_gene_complete_cds	MG599986_Wenzhou_shark_flavivirus_strain_WZSS16343_polyprotein_gene_complete_cds_orf5569	8916	10275	+	protein_match	match$508_1599_2052	SUPERFAMILY	SSF56672	IPR043502	NA	1359	DNA/RNA polymerase superfamily -
MG599986_Wenzhou_shark_flavivirus_strain_WZSS16343_polyprotein_gene_complete_cds	MG599986_Wenzhou_shark_flavivirus_strain_WZSS16343_polyprotein_gene_complete_cds_orf5569	5388	6192	+	protein_match	match$511_423_691	SUPERFAMILY	SSF52540	IPR027417	NA	804	P-loop containing nucleoside triphosphate hydrolase -
MG599986_Wenzhou_shark_flavivirus_strain_WZSS16343_polyprotein_gene_complete_cds	MG599986_Wenzhou_shark_flavivirus_strain_WZSS16343_polyprotein_gene_complete_cds_orf5503	2562	2805	+	protein_match	match$222_839_920	TIGRFAM	TIGR04240	IPR026470	NA	243	Flavivirus envelope glycoprotein E, Stem/Anchor domain -
MG599988_Guangxi_chinese_leopard_gecko_hepacivirus_strain_PXJHG3419_polyprotein_gene_complete_cds	MG599988_Guangxi_chinese_leopard_gecko_hepacivirus_strain_PXJHG3419_polyprotein_gene_complete_cds_orf136	10959	11181	+	protein_match	match$502_3631_3705	Gene3D	G3DSA:3.30.70.270	IPR043128	NA	222	Reverse transcriptase/Diguanylate cyclase domain -
MG599988_Guangxi_chinese_leopard_gecko_hepacivirus_strain_PXJHG3419_polyprotein_gene_complete_cds	MG599988_Guangxi_chinese_leopard_gecko_hepacivirus_strain_PXJHG3419_polyprotein_gene_complete_cds_orf136	11187	11496	+	protein_match	match$505_3707_3810	Gene3D	G3DSA:3.30.70.270	IPR043128	NA	309	Reverse transcriptase/Diguanylate cyclase domain -
MG599988_Guangxi_chinese_leopard_gecko_hepacivirus_strain_PXJHG3419_polyprotein_gene_complete_cds	MG599988_Guangxi_chinese_leopard_gecko_hepacivirus_strain_PXJHG3419_polyprotein_gene_complete_cds_orf136	7626	7800	+	protein_match	match$508_2520_2578	Gene3D	G3DSA:2.20.25.210	IPR038170	NA	174	NS5A domain 1a superfamily -
MG599988_Guangxi_chinese_leopard_gecko_hepacivirus_strain_PXJHG3419_polyprotein_gene_complete_cds	MG599988_Guangxi_chinese_leopard_gecko_hepacivirus_strain_PXJHG3419_polyprotein_gene_complete_cds_orf136	6135	6489	+	protein_match	match$509_2023_2141	Gene3D	G3DSA:1.10.820.10	NA	NA	354	NA
MG599988_Guangxi_chinese_leopard_gecko_hepacivirus_strain_PXJHG3419_polyprotein_gene_complete_cds	MG599988_Guangxi_chinese_leopard_gecko_hepacivirus_strain_PXJHG3419_polyprotein_gene_complete_cds_orf136	4644	4944	+	protein_match	match$512_1526_1626	Gene3D	G3DSA:2.40.10.120	NA	NA	300	NA
MG599988_Guangxi_chinese_leopard_gecko_hepacivirus_strain_PXJHG3419_polyprotein_gene_complete_cds	MG599988_Guangxi_chinese_leopard_gecko_hepacivirus_strain_PXJHG3419_polyprotein_gene_complete_cds_orf136	4953	5202	+	protein_match	match$518_1629_1712	Gene3D	G3DSA:2.40.10.10	IPR043504	NA	249	Peptidase S1, PA clan, chymotrypsin-like fold -
MG599988_Guangxi_chinese_leopard_gecko_hepacivirus_strain_PXJHG3419_polyprotein_gene_complete_cds	MG599988_Guangxi_chinese_leopard_gecko_hepacivirus_strain_PXJHG3419_polyprotein_gene_complete_cds_orf136	5205	5661	+	protein_match	match$523_1713_1865	Gene3D	G3DSA:3.40.50.300	IPR027417	NA	456	P-loop containing nucleoside triphosphate hydrolase -
MG599988_Guangxi_chinese_leopard_gecko_hepacivirus_strain_PXJHG3419_polyprotein_gene_complete_cds	MG599988_Guangxi_chinese_leopard_gecko_hepacivirus_strain_PXJHG3419_polyprotein_gene_complete_cds_orf136	2172	2349	+	protein_match	match$527_702_761	Gene3D	G3DSA:3.30.160.890	NA	NA	177	NA
MG599988_Guangxi_chinese_leopard_gecko_hepacivirus_strain_PXJHG3419_polyprotein_gene_complete_cds	MG599988_Guangxi_chinese_leopard_gecko_hepacivirus_strain_PXJHG3419_polyprotein_gene_complete_cds_orf136	5664	6132	+	protein_match	match$530_1866_2022	Gene3D	G3DSA:3.40.50.300	IPR027417	NA	468	P-loop containing nucleoside triphosphate hydrolase -
MG599988_Guangxi_chinese_leopard_gecko_hepacivirus_strain_PXJHG3419_polyprotein_gene_complete_cds	MG599988_Guangxi_chinese_leopard_gecko_hepacivirus_strain_PXJHG3419_polyprotein_gene_complete_cds_orf3	2	541	+	ORF	orf_MG599988_Guangxi_chinese_leopard_gecko_hepacivirus_strain_PXJHG3419_polyprotein_gene_complete_cds_2_541	getorf	MG599988_Guangxi_chinese_leopard_gecko_hepacivirus_strain_PXJHG3419_polyprotein_gene_complete_cds_orf3	NA	NA	539	NA
MG599988_Guangxi_chinese_leopard_gecko_hepacivirus_strain_PXJHG3419_polyprotein_gene_complete_cds	MG599988_Guangxi_chinese_leopard_gecko_hepacivirus_strain_PXJHG3419_polyprotein_gene_complete_cds_orf136	66	12152	+	ORF	orf_MG599988_Guangxi_chinese_leopard_gecko_hepacivirus_strain_PXJHG3419_polyprotein_gene_complete_cds_66_12152	getorf	MG599988_Guangxi_chinese_leopard_gecko_hepacivirus_strain_PXJHG3419_polyprotein_gene_complete_cds_orf136	NA	NA	12086	NA
MG599988_Guangxi_chinese_leopard_gecko_hepacivirus_strain_PXJHG3419_polyprotein_gene_complete_cds	MG599988_Guangxi_chinese_leopard_gecko_hepacivirus_strain_PXJHG3419_polyprotein_gene_complete_cds_orf136	6909	7347	+	protein_match	match$507_2281_2427	Pfam	PF01001	IPR001490	"GO:0003968","GO:0004197","GO:0004252","GO:0017111"	438	Hepatitis C virus, Non-structural protein NS4b GO:0003968|GO:0004197|GO:0004252|GO:0017111
MG599988_Guangxi_chinese_leopard_gecko_hepacivirus_strain_PXJHG3419_polyprotein_gene_complete_cds	MG599988_Guangxi_chinese_leopard_gecko_hepacivirus_strain_PXJHG3419_polyprotein_gene_complete_cds_orf136	10395	11892	+	protein_match	match$515_3443_3942	Pfam	PF00998	IPR002166	"GO:0003723","GO:0003968","GO:0039694"	1497	RNA dependent RNA polymerase, hepatitis C virus GO:0003723|GO:0003968|GO:0039694
MG599988_Guangxi_chinese_leopard_gecko_hepacivirus_strain_PXJHG3419_polyprotein_gene_complete_cds	MG599988_Guangxi_chinese_leopard_gecko_hepacivirus_strain_PXJHG3419_polyprotein_gene_complete_cds_orf136	4755	5190	+	protein_match	match$517_1563_1708	Pfam	PF02907	IPR004109	"GO:0006508","GO:0008236","GO:0019087"	435	Hepatitis C virus, NS3 protease, Peptidase S29 GO:0006508|GO:0008236|GO:0019087
MG599988_Guangxi_chinese_leopard_gecko_hepacivirus_strain_PXJHG3419_polyprotein_gene_complete_cds	MG599988_Guangxi_chinese_leopard_gecko_hepacivirus_strain_PXJHG3419_polyprotein_gene_complete_cds_orf136	2151	2535	+	protein_match	match$526_695_823	Pfam	PF01539	IPR002519	"GO:0019031"	384	Hepatitis C virus, Envelope glycoprotein E1 GO:0019031
MG599988_Guangxi_chinese_leopard_gecko_hepacivirus_strain_PXJHG3419_polyprotein_gene_complete_cds	MG599988_Guangxi_chinese_leopard_gecko_hepacivirus_strain_PXJHG3419_polyprotein_gene_complete_cds_orf136	5250	5706	+	protein_match	match$510_1728_1880	ProSiteProfiles	PS51192	IPR014001	NA	456	Helicase superfamily 1/2, ATP-binding domain -
MG599988_Guangxi_chinese_leopard_gecko_hepacivirus_strain_PXJHG3419_polyprotein_gene_complete_cds	MG599988_Guangxi_chinese_leopard_gecko_hepacivirus_strain_PXJHG3419_polyprotein_gene_complete_cds_orf136	11034	11388	+	protein_match	match$511_3656_3774	ProSiteProfiles	PS50507	IPR007094	"GO:0003968","GO:0039694"	354	RNA-directed RNA polymerase, catalytic domain GO:0003968|GO:0039694
MG599988_Guangxi_chinese_leopard_gecko_hepacivirus_strain_PXJHG3419_polyprotein_gene_complete_cds	MG599988_Guangxi_chinese_leopard_gecko_hepacivirus_strain_PXJHG3419_polyprotein_gene_complete_cds_orf136	4665	5211	+	protein_match	match$532_1533_1715	ProSiteProfiles	PS51822	IPR004109	"GO:0006508","GO:0008236","GO:0019087"	546	Hepatitis C virus, NS3 protease, Peptidase S29 GO:0006508|GO:0008236|GO:0019087
MG599988_Guangxi_chinese_leopard_gecko_hepacivirus_strain_PXJHG3419_polyprotein_gene_complete_cds	MG599988_Guangxi_chinese_leopard_gecko_hepacivirus_strain_PXJHG3419_polyprotein_gene_complete_cds	1	12291	+	nucleic_acid	MG599988_Guangxi_chinese_leopard_gecko_hepacivirus_strain_PXJHG3419_polyprotein_gene_complete_cds	provided_by_user	MG599988_Guangxi_chinese_leopard_gecko_hepacivirus_strain_PXJHG3419_polyprotein_gene_complete_cds	NA	NA	12290	NA
MG599988_Guangxi_chinese_leopard_gecko_hepacivirus_strain_PXJHG3419_polyprotein_gene_complete_cds	MG599988_Guangxi_chinese_leopard_gecko_hepacivirus_strain_PXJHG3419_polyprotein_gene_complete_cds_orf136	5202	5775	+	protein_match	match$525_1712_1903	SMART	SM00487	IPR014001	NA	573	Helicase superfamily 1/2, ATP-binding domain -
MG599988_Guangxi_chinese_leopard_gecko_hepacivirus_strain_PXJHG3419_polyprotein_gene_complete_cds	MG599988_Guangxi_chinese_leopard_gecko_hepacivirus_strain_PXJHG3419_polyprotein_gene_complete_cds_orf136	10485	12012	+	protein_match	match$516_3473_3982	SUPERFAMILY	SSF56672	IPR043502	NA	1527	DNA/RNA polymerase superfamily -
MG599988_Guangxi_chinese_leopard_gecko_hepacivirus_strain_PXJHG3419_polyprotein_gene_complete_cds	MG599988_Guangxi_chinese_leopard_gecko_hepacivirus_strain_PXJHG3419_polyprotein_gene_complete_cds_orf136	4683	5199	+	protein_match	match$521_1539_1711	SUPERFAMILY	SSF50494	IPR009003	NA	516	Peptidase S1, PA clan -
MG599988_Guangxi_chinese_leopard_gecko_hepacivirus_strain_PXJHG3419_polyprotein_gene_complete_cds	MG599988_Guangxi_chinese_leopard_gecko_hepacivirus_strain_PXJHG3419_polyprotein_gene_complete_cds_orf136	5253	6099	+	protein_match	match$524_1729_2011	SUPERFAMILY	SSF52540	IPR027417	NA	846	P-loop containing nucleoside triphosphate hydrolase -
MG599990_Wenling_moray_eel_hepacivirus_strain_XMLMGHepa10640_polyprotein_gene_partial_cds	MG599990_Wenling_moray_eel_hepacivirus_strain_XMLMGHepa10640_polyprotein_gene_partial_cds_orf4193	3339	3588	+	protein_match	match$359_1112_1195	Gene3D	G3DSA:2.40.10.10	IPR043504	NA	249	Peptidase S1, PA clan, chymotrypsin-like fold -
MG599990_Wenling_moray_eel_hepacivirus_strain_XMLMGHepa10640_polyprotein_gene_partial_cds	MG599990_Wenling_moray_eel_hepacivirus_strain_XMLMGHepa10640_polyprotein_gene_partial_cds_orf4193	7605	7887	+	protein_match	match$365_2534_2628	Gene3D	G3DSA:3.30.70.270	IPR043128	NA	282	Reverse transcriptase/Diguanylate cyclase domain -
MG599990_Wenling_moray_eel_hepacivirus_strain_XMLMGHepa10640_polyprotein_gene_partial_cds	MG599990_Wenling_moray_eel_hepacivirus_strain_XMLMGHepa10640_polyprotein_gene_partial_cds_orf4193	4020	4500	+	protein_match	match$367_1339_1499	Gene3D	G3DSA:3.40.50.300	IPR027417	NA	480	P-loop containing nucleoside triphosphate hydrolase -
MG599990_Wenling_moray_eel_hepacivirus_strain_XMLMGHepa10640_polyprotein_gene_partial_cds	MG599990_Wenling_moray_eel_hepacivirus_strain_XMLMGHepa10640_polyprotein_gene_partial_cds_orf4193	5949	6108	+	protein_match	match$371_1982_2035	Gene3D	G3DSA:2.20.25.210	IPR038170	NA	159	NS5A domain 1a superfamily -
MG599990_Wenling_moray_eel_hepacivirus_strain_XMLMGHepa10640_polyprotein_gene_partial_cds	MG599990_Wenling_moray_eel_hepacivirus_strain_XMLMGHepa10640_polyprotein_gene_partial_cds_orf4193	3591	4017	+	protein_match	match$373_1196_1338	Gene3D	G3DSA:3.40.50.300	IPR027417	NA	426	P-loop containing nucleoside triphosphate hydrolase -
MG599990_Wenling_moray_eel_hepacivirus_strain_XMLMGHepa10640_polyprotein_gene_partial_cds	MG599990_Wenling_moray_eel_hepacivirus_strain_XMLMGHepa10640_polyprotein_gene_partial_cds_orf4193	3024	3333	+	protein_match	match$378_1007_1110	Gene3D	G3DSA:2.40.10.120	NA	NA	309	NA
MG599990_Wenling_moray_eel_hepacivirus_strain_XMLMGHepa10640_polyprotein_gene_partial_cds	MG599990_Wenling_moray_eel_hepacivirus_strain_XMLMGHepa10640_polyprotein_gene_partial_cds_orf4193	4503	4758	+	protein_match	match$379_1500_1585	Gene3D	G3DSA:1.10.820.10	NA	NA	255	NA
MG599990_Wenling_moray_eel_hepacivirus_strain_XMLMGHepa10640_polyprotein_gene_partial_cds	MG599990_Wenling_moray_eel_hepacivirus_strain_XMLMGHepa10640_polyprotein_gene_partial_cds_orf4193	3	8621	+	ORF	orf_MG599990_Wenling_moray_eel_hepacivirus_strain_XMLMGHepa10640_polyprotein_gene_partial_cds_3_8621	getorf	MG599990_Wenling_moray_eel_hepacivirus_strain_XMLMGHepa10640_polyprotein_gene_partial_cds_orf4193	NA	NA	8618	NA
MG599990_Wenling_moray_eel_hepacivirus_strain_XMLMGHepa10640_polyprotein_gene_partial_cds	MG599990_Wenling_moray_eel_hepacivirus_strain_XMLMGHepa10640_polyprotein_gene_partial_cds_orf4193	5241	5670	+	protein_match	match$357_1746_1889	Pfam	PF01001	IPR001490	"GO:0003968","GO:0004197","GO:0004252","GO:0017111"	429	Hepatitis C virus, Non-structural protein NS4b GO:0003968|GO:0004197|GO:0004252|GO:0017111
MG599990_Wenling_moray_eel_hepacivirus_strain_XMLMGHepa10640_polyprotein_gene_partial_cds	MG599990_Wenling_moray_eel_hepacivirus_strain_XMLMGHepa10640_polyprotein_gene_partial_cds_orf4193	7038	8232	+	protein_match	match$364_2345_2743	Pfam	PF00998	IPR002166	"GO:0003723","GO:0003968","GO:0039694"	1194	RNA dependent RNA polymerase, hepatitis C virus GO:0003723|GO:0003968|GO:0039694
MG599990_Wenling_moray_eel_hepacivirus_strain_XMLMGHepa10640_polyprotein_gene_partial_cds	MG599990_Wenling_moray_eel_hepacivirus_strain_XMLMGHepa10640_polyprotein_gene_partial_cds_orf4193	1080	1629	+	protein_match	match$368_359_542	Pfam	PF01539	IPR002519	"GO:0019031"	549	Hepatitis C virus, Envelope glycoprotein E1 GO:0019031
MG599990_Wenling_moray_eel_hepacivirus_strain_XMLMGHepa10640_polyprotein_gene_partial_cds	MG599990_Wenling_moray_eel_hepacivirus_strain_XMLMGHepa10640_polyprotein_gene_partial_cds_orf4193	3870	4020	+	protein_match	match$369_1289_1339	Pfam	PF07652	IPR011492	"GO:0004386","GO:0005524"	150	DEAD box, Flavivirus GO:0004386|GO:0005524
MG599990_Wenling_moray_eel_hepacivirus_strain_XMLMGHepa10640_polyprotein_gene_partial_cds	MG599990_Wenling_moray_eel_hepacivirus_strain_XMLMGHepa10640_polyprotein_gene_partial_cds_orf4193	3153	3561	+	protein_match	match$370_1050_1186	Pfam	PF02907	IPR004109	"GO:0006508","GO:0008236","GO:0019087"	408	Hepatitis C virus, NS3 protease, Peptidase S29 GO:0006508|GO:0008236|GO:0019087
MG599990_Wenling_moray_eel_hepacivirus_strain_XMLMGHepa10640_polyprotein_gene_partial_cds	MG599990_Wenling_moray_eel_hepacivirus_strain_XMLMGHepa10640_polyprotein_gene_partial_cds_orf4193	129	336	+	protein_match	match$374_42_111	Pfam	PF01538	IPR002518	"GO:0004197"	207	Hepatitis C virus, Non-structural protein NS2 GO:0004197
MG599990_Wenling_moray_eel_hepacivirus_strain_XMLMGHepa10640_polyprotein_gene_partial_cds	MG599990_Wenling_moray_eel_hepacivirus_strain_XMLMGHepa10640_polyprotein_gene_partial_cds_orf4193	3651	4062	+	protein_match	match$355_1216_1353	ProSiteProfiles	PS51192	IPR014001	NA	411	Helicase superfamily 1/2, ATP-binding domain -
MG599990_Wenling_moray_eel_hepacivirus_strain_XMLMGHepa10640_polyprotein_gene_partial_cds	MG599990_Wenling_moray_eel_hepacivirus_strain_XMLMGHepa10640_polyprotein_gene_partial_cds_orf4193	3051	3597	+	protein_match	match$358_1016_1198	ProSiteProfiles	PS51822	IPR004109	"GO:0006508","GO:0008236","GO:0019087"	546	Hepatitis C virus, NS3 protease, Peptidase S29 GO:0006508|GO:0008236|GO:0019087
MG599990_Wenling_moray_eel_hepacivirus_strain_XMLMGHepa10640_polyprotein_gene_partial_cds	MG599990_Wenling_moray_eel_hepacivirus_strain_XMLMGHepa10640_polyprotein_gene_partial_cds_orf4193	7506	7857	+	protein_match	match$362_2501_2618	ProSiteProfiles	PS50507	IPR007094	"GO:0003968","GO:0039694"	351	RNA-directed RNA polymerase, catalytic domain GO:0003968|GO:0039694
MG599990_Wenling_moray_eel_hepacivirus_strain_XMLMGHepa10640_polyprotein_gene_partial_cds	MG599990_Wenling_moray_eel_hepacivirus_strain_XMLMGHepa10640_polyprotein_gene_partial_cds_orf4193	27	423	+	protein_match	match$376_8_140	ProSiteProfiles	PS51693	IPR002518	"GO:0004197"	396	Hepatitis C virus, Non-structural protein NS2 GO:0004197
MG599990_Wenling_moray_eel_hepacivirus_strain_XMLMGHepa10640_polyprotein_gene_partial_cds	MG599990_Wenling_moray_eel_hepacivirus_strain_XMLMGHepa10640_polyprotein_gene_partial_cds	1	8697	+	nucleic_acid	MG599990_Wenling_moray_eel_hepacivirus_strain_XMLMGHepa10640_polyprotein_gene_partial_cds	provided_by_user	MG599990_Wenling_moray_eel_hepacivirus_strain_XMLMGHepa10640_polyprotein_gene_partial_cds	NA	NA	8696	NA
MG599990_Wenling_moray_eel_hepacivirus_strain_XMLMGHepa10640_polyprotein_gene_partial_cds	MG599990_Wenling_moray_eel_hepacivirus_strain_XMLMGHepa10640_polyprotein_gene_partial_cds_orf4193	3069	3549	+	protein_match	match$363_1022_1182	SUPERFAMILY	SSF50494	IPR009003	NA	480	Peptidase S1, PA clan -
MG599990_Wenling_moray_eel_hepacivirus_strain_XMLMGHepa10640_polyprotein_gene_partial_cds	MG599990_Wenling_moray_eel_hepacivirus_strain_XMLMGHepa10640_polyprotein_gene_partial_cds_orf4193	3648	4464	+	protein_match	match$366_1215_1487	SUPERFAMILY	SSF52540	IPR027417	NA	816	P-loop containing nucleoside triphosphate hydrolase -
MG599990_Wenling_moray_eel_hepacivirus_strain_XMLMGHepa10640_polyprotein_gene_partial_cds	MG599990_Wenling_moray_eel_hepacivirus_strain_XMLMGHepa10640_polyprotein_gene_partial_cds_orf4193	7050	8049	+	protein_match	match$375_2349_2682	SUPERFAMILY	SSF56672	IPR043502	NA	999	DNA/RNA polymerase superfamily -
MG599993_Western_African_lungfish_hepacivirus_strain_FZFYG124617_polyprotein_gene_complete_cds	MG599993_Western_African_lungfish_hepacivirus_strain_FZFYG124617_polyprotein_gene_complete_cds_orf1330	4926	5217	+	protein_match	match$459_1607_1704	Gene3D	G3DSA:1.10.820.10	NA	NA	291	NA
MG599993_Western_African_lungfish_hepacivirus_strain_FZFYG124617_polyprotein_gene_complete_cds	MG599993_Western_African_lungfish_hepacivirus_strain_FZFYG124617_polyprotein_gene_complete_cds_orf1330	3747	3999	+	protein_match	match$461_1214_1298	Gene3D	G3DSA:2.40.10.10	IPR043504	NA	252	Peptidase S1, PA clan, chymotrypsin-like fold -
MG599993_Western_African_lungfish_hepacivirus_strain_FZFYG124617_polyprotein_gene_complete_cds	MG599993_Western_African_lungfish_hepacivirus_strain_FZFYG124617_polyprotein_gene_complete_cds_orf1330	3423	3738	+	protein_match	match$468_1106_1211	Gene3D	G3DSA:2.40.10.120	NA	NA	315	NA
MG599993_Western_African_lungfish_hepacivirus_strain_FZFYG124617_polyprotein_gene_complete_cds	MG599993_Western_African_lungfish_hepacivirus_strain_FZFYG124617_polyprotein_gene_complete_cds_orf1330	9054	9255	+	protein_match	match$470_2983_3050	Gene3D	G3DSA:3.30.70.270	IPR043128	NA	201	Reverse transcriptase/Diguanylate cyclase domain -
MG599993_Western_African_lungfish_hepacivirus_strain_FZFYG124617_polyprotein_gene_complete_cds	MG599993_Western_African_lungfish_hepacivirus_strain_FZFYG124617_polyprotein_gene_complete_cds_orf1330	4002	4449	+	protein_match	match$472_1299_1448	Gene3D	G3DSA:3.40.50.300	IPR027417	NA	447	P-loop containing nucleoside triphosphate hydrolase -
MG599993_Western_African_lungfish_hepacivirus_strain_FZFYG124617_polyprotein_gene_complete_cds	MG599993_Western_African_lungfish_hepacivirus_strain_FZFYG124617_polyprotein_gene_complete_cds_orf1330	9258	9597	+	protein_match	match$474_3051_3164	Gene3D	G3DSA:3.30.70.270	IPR043128	NA	339	Reverse transcriptase/Diguanylate cyclase domain -
MG599993_Western_African_lungfish_hepacivirus_strain_FZFYG124617_polyprotein_gene_complete_cds	MG599993_Western_African_lungfish_hepacivirus_strain_FZFYG124617_polyprotein_gene_complete_cds_orf1330	4452	4923	+	protein_match	match$481_1449_1606	Gene3D	G3DSA:3.40.50.300	IPR027417	NA	471	P-loop containing nucleoside triphosphate hydrolase -
MG599993_Western_African_lungfish_hepacivirus_strain_FZFYG124617_polyprotein_gene_complete_cds	MG599993_Western_African_lungfish_hepacivirus_strain_FZFYG124617_polyprotein_gene_complete_cds_orf1330	1374	1551	+	protein_match	match$483_423_482	Gene3D	G3DSA:3.30.160.890	NA	NA	177	NA
MG599993_Western_African_lungfish_hepacivirus_strain_FZFYG124617_polyprotein_gene_complete_cds	MG599993_Western_African_lungfish_hepacivirus_strain_FZFYG124617_polyprotein_gene_complete_cds_orf1330	105	10238	+	ORF	orf_MG599993_Western_African_lungfish_hepacivirus_strain_FZFYG124617_polyprotein_gene_complete_cds_105_10238	getorf	MG599993_Western_African_lungfish_hepacivirus_strain_FZFYG124617_polyprotein_gene_complete_cds_orf1330	NA	NA	10133	NA
MG599993_Western_African_lungfish_hepacivirus_strain_FZFYG124617_polyprotein_gene_complete_cds	MG599993_Western_African_lungfish_hepacivirus_strain_FZFYG124617_polyprotein_gene_complete_cds_orf1330	3549	3972	+	protein_match	match$460_1148_1289	Pfam	PF02907	IPR004109	"GO:0006508","GO:0008236","GO:0019087"	423	Hepatitis C virus, NS3 protease, Peptidase S29 GO:0006508|GO:0008236|GO:0019087
MG599993_Western_African_lungfish_hepacivirus_strain_FZFYG124617_polyprotein_gene_complete_cds	MG599993_Western_African_lungfish_hepacivirus_strain_FZFYG124617_polyprotein_gene_complete_cds_orf1330	3186	3390	+	protein_match	match$464_1027_1095	Pfam	PF01538	IPR002518	"GO:0004197"	204	Hepatitis C virus, Non-structural protein NS2 GO:0004197
MG599993_Western_African_lungfish_hepacivirus_strain_FZFYG124617_polyprotein_gene_complete_cds	MG599993_Western_African_lungfish_hepacivirus_strain_FZFYG124617_polyprotein_gene_complete_cds_orf1330	5634	6117	+	protein_match	match$465_1843_2004	Pfam	PF01001	IPR001490	"GO:0003968","GO:0004197","GO:0004252","GO:0017111"	483	Hepatitis C virus, Non-structural protein NS4b GO:0003968|GO:0004197|GO:0004252|GO:0017111
MG599993_Western_African_lungfish_hepacivirus_strain_FZFYG124617_polyprotein_gene_complete_cds	MG599993_Western_African_lungfish_hepacivirus_strain_FZFYG124617_polyprotein_gene_complete_cds_orf1330	1362	1890	+	protein_match	match$471_419_595	Pfam	PF01539	IPR002519	"GO:0019031"	528	Hepatitis C virus, Envelope glycoprotein E1 GO:0019031
MG599993_Western_African_lungfish_hepacivirus_strain_FZFYG124617_polyprotein_gene_complete_cds	MG599993_Western_African_lungfish_hepacivirus_strain_FZFYG124617_polyprotein_gene_complete_cds_orf1330	8490	10011	+	protein_match	match$473_2795_3302	Pfam	PF00998	IPR002166	"GO:0003723","GO:0003968","GO:0039694"	1521	RNA dependent RNA polymerase, hepatitis C virus GO:0003723|GO:0003968|GO:0039694
MG599993_Western_African_lungfish_hepacivirus_strain_FZFYG124617_polyprotein_gene_complete_cds	MG599993_Western_African_lungfish_hepacivirus_strain_FZFYG124617_polyprotein_gene_complete_cds_orf1330	1113	1314	+	protein_match	match$487_336_403	Pfam	PF01542	IPR002521	"GO:0005198"	201	Hepatitis C virus, Core protein, C-terminal GO:0005198
MG599993_Western_African_lungfish_hepacivirus_strain_FZFYG124617_polyprotein_gene_complete_cds	MG599993_Western_African_lungfish_hepacivirus_strain_FZFYG124617_polyprotein_gene_complete_cds_orf1330	4524	4995	+	protein_match	match$463_1473_1630	ProSiteProfiles	PS51194	IPR001650	NA	471	Helicase, C-terminal -
MG599993_Western_African_lungfish_hepacivirus_strain_FZFYG124617_polyprotein_gene_complete_cds	MG599993_Western_African_lungfish_hepacivirus_strain_FZFYG124617_polyprotein_gene_complete_cds_orf1330	9132	9486	+	protein_match	match$466_3009_3127	ProSiteProfiles	PS50507	IPR007094	"GO:0003968","GO:0039694"	354	RNA-directed RNA polymerase, catalytic domain GO:0003968|GO:0039694
MG599993_Western_African_lungfish_hepacivirus_strain_FZFYG124617_polyprotein_gene_complete_cds	MG599993_Western_African_lungfish_hepacivirus_strain_FZFYG124617_polyprotein_gene_complete_cds_orf1330	108	387	+	protein_match	match$475_1_94	ProSiteProfiles	PS51693	IPR002518	"GO:0004197"	279	Hepatitis C virus, Non-structural protein NS2 GO:0004197
MG599993_Western_African_lungfish_hepacivirus_strain_FZFYG124617_polyprotein_gene_complete_cds	MG599993_Western_African_lungfish_hepacivirus_strain_FZFYG124617_polyprotein_gene_complete_cds_orf1330	4038	4494	+	protein_match	match$479_1311_1463	ProSiteProfiles	PS51192	IPR014001	NA	456	Helicase superfamily 1/2, ATP-binding domain -
MG599993_Western_African_lungfish_hepacivirus_strain_FZFYG124617_polyprotein_gene_complete_cds	MG599993_Western_African_lungfish_hepacivirus_strain_FZFYG124617_polyprotein_gene_complete_cds_orf1330	3072	3453	+	protein_match	match$480_989_1116	ProSiteProfiles	PS51693	IPR002518	"GO:0004197"	381	Hepatitis C virus, Non-structural protein NS2 GO:0004197
MG599993_Western_African_lungfish_hepacivirus_strain_FZFYG124617_polyprotein_gene_complete_cds	MG599993_Western_African_lungfish_hepacivirus_strain_FZFYG124617_polyprotein_gene_complete_cds_orf1330	3456	4002	+	protein_match	match$485_1117_1299	ProSiteProfiles	PS51822	IPR004109	"GO:0006508","GO:0008236","GO:0019087"	546	Hepatitis C virus, NS3 protease, Peptidase S29 GO:0006508|GO:0008236|GO:0019087
MG599993_Western_African_lungfish_hepacivirus_strain_FZFYG124617_polyprotein_gene_complete_cds	MG599993_Western_African_lungfish_hepacivirus_strain_FZFYG124617_polyprotein_gene_complete_cds	1	10272	+	nucleic_acid	MG599993_Western_African_lungfish_hepacivirus_strain_FZFYG124617_polyprotein_gene_complete_cds	provided_by_user	MG599993_Western_African_lungfish_hepacivirus_strain_FZFYG124617_polyprotein_gene_complete_cds	NA	NA	10271	NA
MG599993_Western_African_lungfish_hepacivirus_strain_FZFYG124617_polyprotein_gene_complete_cds	MG599993_Western_African_lungfish_hepacivirus_strain_FZFYG124617_polyprotein_gene_complete_cds_orf1330	3951	4563	+	protein_match	match$476_1282_1486	SMART	SM00487	IPR014001	NA	612	Helicase superfamily 1/2, ATP-binding domain -
MG599993_Western_African_lungfish_hepacivirus_strain_FZFYG124617_polyprotein_gene_complete_cds	MG599993_Western_African_lungfish_hepacivirus_strain_FZFYG124617_polyprotein_gene_complete_cds_orf1330	4053	4440	+	protein_match	match$462_1316_1445	SUPERFAMILY	SSF52540	IPR027417	NA	387	P-loop containing nucleoside triphosphate hydrolase -
MG599993_Western_African_lungfish_hepacivirus_strain_FZFYG124617_polyprotein_gene_complete_cds	MG599993_Western_African_lungfish_hepacivirus_strain_FZFYG124617_polyprotein_gene_complete_cds_orf1330	8580	10074	+	protein_match	match$469_2825_3323	SUPERFAMILY	SSF56672	IPR043502	NA	1494	DNA/RNA polymerase superfamily -
MG599993_Western_African_lungfish_hepacivirus_strain_FZFYG124617_polyprotein_gene_complete_cds	MG599993_Western_African_lungfish_hepacivirus_strain_FZFYG124617_polyprotein_gene_complete_cds_orf1330	3456	3963	+	protein_match	match$477_1117_1286	SUPERFAMILY	SSF50494	IPR009003	NA	507	Peptidase S1, PA clan -
MG599993_Western_African_lungfish_hepacivirus_strain_FZFYG124617_polyprotein_gene_complete_cds	MG599993_Western_African_lungfish_hepacivirus_strain_FZFYG124617_polyprotein_gene_complete_cds_orf1330	4431	5076	+	protein_match	match$484_1442_1657	SUPERFAMILY	SSF52540	IPR027417	NA	645	P-loop containing nucleoside triphosphate hydrolase -
MG600000_Chinese_broad-headed_pond_turtle_hepacivirus_strain_WHWGGF64311_polyprotein_gene_complete_cds	MG600000_Chinese_broad-headed_pond_turtle_hepacivirus_strain_WHWGGF64311_polyprotein_gene_complete_cds_orf3940	1041	1233	+	protein_match	match$287_313_377	Gene3D	G3DSA:3.30.160.890	NA	NA	192	NA
MG600000_Chinese_broad-headed_pond_turtle_hepacivirus_strain_WHWGGF64311_polyprotein_gene_complete_cds	MG600000_Chinese_broad-headed_pond_turtle_hepacivirus_strain_WHWGGF64311_polyprotein_gene_complete_cds_orf3940	4638	5025	+	protein_match	match$296_1512_1641	Gene3D	G3DSA:1.10.820.10	NA	NA	387	NA
MG600000_Chinese_broad-headed_pond_turtle_hepacivirus_strain_WHWGGF64311_polyprotein_gene_complete_cds	MG600000_Chinese_broad-headed_pond_turtle_hepacivirus_strain_WHWGGF64311_polyprotein_gene_complete_cds_orf3940	7485	7734	+	protein_match	match$297_2461_2544	Gene3D	G3DSA:3.30.70.270	IPR043128	NA	249	Reverse transcriptase/Diguanylate cyclase domain -
MG600000_Chinese_broad-headed_pond_turtle_hepacivirus_strain_WHWGGF64311_polyprotein_gene_complete_cds	MG600000_Chinese_broad-headed_pond_turtle_hepacivirus_strain_WHWGGF64311_polyprotein_gene_complete_cds_orf3940	3147	3456	+	protein_match	match$302_1015_1118	Gene3D	G3DSA:2.40.10.120	NA	NA	309	NA
MG600000_Chinese_broad-headed_pond_turtle_hepacivirus_strain_WHWGGF64311_polyprotein_gene_complete_cds	MG600000_Chinese_broad-headed_pond_turtle_hepacivirus_strain_WHWGGF64311_polyprotein_gene_complete_cds_orf3940	6120	6309	+	protein_match	match$303_2006_2069	Gene3D	G3DSA:2.20.25.210	IPR038170	NA	189	NS5A domain 1a superfamily -
MG600000_Chinese_broad-headed_pond_turtle_hepacivirus_strain_WHWGGF64311_polyprotein_gene_complete_cds	MG600000_Chinese_broad-headed_pond_turtle_hepacivirus_strain_WHWGGF64311_polyprotein_gene_complete_cds_orf3940	3717	4161	+	protein_match	match$304_1205_1353	Gene3D	G3DSA:3.40.50.300	IPR027417	NA	444	P-loop containing nucleoside triphosphate hydrolase -
MG600000_Chinese_broad-headed_pond_turtle_hepacivirus_strain_WHWGGF64311_polyprotein_gene_complete_cds	MG600000_Chinese_broad-headed_pond_turtle_hepacivirus_strain_WHWGGF64311_polyprotein_gene_complete_cds_orf3940	7767	8004	+	protein_match	match$308_2555_2634	Gene3D	G3DSA:3.30.70.270	IPR043128	NA	237	Reverse transcriptase/Diguanylate cyclase domain -
MG600000_Chinese_broad-headed_pond_turtle_hepacivirus_strain_WHWGGF64311_polyprotein_gene_complete_cds	MG600000_Chinese_broad-headed_pond_turtle_hepacivirus_strain_WHWGGF64311_polyprotein_gene_complete_cds_orf3940	3465	3714	+	protein_match	match$309_1121_1204	Gene3D	G3DSA:2.40.10.10	IPR043504	NA	249	Peptidase S1, PA clan, chymotrypsin-like fold -
MG600000_Chinese_broad-headed_pond_turtle_hepacivirus_strain_WHWGGF64311_polyprotein_gene_complete_cds	MG600000_Chinese_broad-headed_pond_turtle_hepacivirus_strain_WHWGGF64311_polyprotein_gene_complete_cds_orf3940	4164	4635	+	protein_match	match$313_1354_1511	Gene3D	G3DSA:3.40.50.300	IPR027417	NA	471	P-loop containing nucleoside triphosphate hydrolase -
MG600000_Chinese_broad-headed_pond_turtle_hepacivirus_strain_WHWGGF64311_polyprotein_gene_complete_cds	MG600000_Chinese_broad-headed_pond_turtle_hepacivirus_strain_WHWGGF64311_polyprotein_gene_complete_cds_orf3940	102	8702	+	ORF	orf_MG600000_Chinese_broad-headed_pond_turtle_hepacivirus_strain_WHWGGF64311_polyprotein_gene_complete_cds_102_8702	getorf	MG600000_Chinese_broad-headed_pond_turtle_hepacivirus_strain_WHWGGF64311_polyprotein_gene_complete_cds_orf3940	NA	NA	8600	NA
MG600000_Chinese_broad-headed_pond_turtle_hepacivirus_strain_WHWGGF64311_polyprotein_gene_complete_cds	MG600000_Chinese_broad-headed_pond_turtle_hepacivirus_strain_WHWGGF64311_polyprotein_gene_complete_cds_orf3940	3264	3699	+	protein_match	match$283_1054_1199	Pfam	PF02907	IPR004109	"GO:0006508","GO:0008236","GO:0019087"	435	Hepatitis C virus, NS3 protease, Peptidase S29 GO:0006508|GO:0008236|GO:0019087
MG600000_Chinese_broad-headed_pond_turtle_hepacivirus_strain_WHWGGF64311_polyprotein_gene_complete_cds	MG600000_Chinese_broad-headed_pond_turtle_hepacivirus_strain_WHWGGF64311_polyprotein_gene_complete_cds_orf3940	6939	8460	+	protein_match	match$288_2279_2786	Pfam	PF00998	IPR002166	"GO:0003723","GO:0003968","GO:0039694"	1521	RNA dependent RNA polymerase, hepatitis C virus GO:0003723|GO:0003968|GO:0039694
MG600000_Chinese_broad-headed_pond_turtle_hepacivirus_strain_WHWGGF64311_polyprotein_gene_complete_cds	MG600000_Chinese_broad-headed_pond_turtle_hepacivirus_strain_WHWGGF64311_polyprotein_gene_complete_cds_orf3940	1767	2013	+	protein_match	match$289_555_637	Pfam	PF01560	IPR002531	NA	246	Hepatitis C virus, Non-structural protein E2/NS1 -
MG600000_Chinese_broad-headed_pond_turtle_hepacivirus_strain_WHWGGF64311_polyprotein_gene_complete_cds	MG600000_Chinese_broad-headed_pond_turtle_hepacivirus_strain_WHWGGF64311_polyprotein_gene_complete_cds_orf3940	2541	3111	+	protein_match	match$291_813_1003	Pfam	PF01538	IPR002518	"GO:0004197"	570	Hepatitis C virus, Non-structural protein NS2 GO:0004197
MG600000_Chinese_broad-headed_pond_turtle_hepacivirus_strain_WHWGGF64311_polyprotein_gene_complete_cds	MG600000_Chinese_broad-headed_pond_turtle_hepacivirus_strain_WHWGGF64311_polyprotein_gene_complete_cds_orf3940	5298	5835	+	protein_match	match$293_1732_1911	Pfam	PF01001	IPR001490	"GO:0003968","GO:0004197","GO:0004252","GO:0017111"	537	Hepatitis C virus, Non-structural protein NS4b GO:0003968|GO:0004197|GO:0004252|GO:0017111
MG600000_Chinese_broad-headed_pond_turtle_hepacivirus_strain_WHWGGF64311_polyprotein_gene_complete_cds	MG600000_Chinese_broad-headed_pond_turtle_hepacivirus_strain_WHWGGF64311_polyprotein_gene_complete_cds_orf3940	6096	6246	+	protein_match	match$295_1998_2048	Pfam	PF08300	IPR013192	"GO:0008270"	150	Hepatitis C virus, Non-structural 5a protein, domain 1a GO:0008270
MG600000_Chinese_broad-headed_pond_turtle_hepacivirus_strain_WHWGGF64311_polyprotein_gene_complete_cds	MG600000_Chinese_broad-headed_pond_turtle_hepacivirus_strain_WHWGGF64311_polyprotein_gene_complete_cds_orf3940	1020	1551	+	protein_match	match$300_306_483	Pfam	PF01539	IPR002519	"GO:0019031"	531	Hepatitis C virus, Envelope glycoprotein E1 GO:0019031
MG600000_Chinese_broad-headed_pond_turtle_hepacivirus_strain_WHWGGF64311_polyprotein_gene_complete_cds	MG600000_Chinese_broad-headed_pond_turtle_hepacivirus_strain_WHWGGF64311_polyprotein_gene_complete_cds_orf3940	765	966	+	protein_match	match$307_221_288	Pfam	PF01542	IPR002521	"GO:0005198"	201	Hepatitis C virus, Core protein, C-terminal GO:0005198
MG600000_Chinese_broad-headed_pond_turtle_hepacivirus_strain_WHWGGF64311_polyprotein_gene_complete_cds	MG600000_Chinese_broad-headed_pond_turtle_hepacivirus_strain_WHWGGF64311_polyprotein_gene_complete_cds_orf3940	3963	4161	+	protein_match	match$314_1287_1353	Pfam	PF07652	IPR011492	"GO:0004386","GO:0005524"	198	DEAD box, Flavivirus GO:0004386|GO:0005524
MG600000_Chinese_broad-headed_pond_turtle_hepacivirus_strain_WHWGGF64311_polyprotein_gene_complete_cds	MG600000_Chinese_broad-headed_pond_turtle_hepacivirus_strain_WHWGGF64311_polyprotein_gene_complete_cds_orf3940	2772	3174	+	protein_match	match$284_890_1024	ProSiteProfiles	PS51693	IPR002518	"GO:0004197"	402	Hepatitis C virus, Non-structural protein NS2 GO:0004197
MG600000_Chinese_broad-headed_pond_turtle_hepacivirus_strain_WHWGGF64311_polyprotein_gene_complete_cds	MG600000_Chinese_broad-headed_pond_turtle_hepacivirus_strain_WHWGGF64311_polyprotein_gene_complete_cds_orf3940	3177	3723	+	protein_match	match$292_1025_1207	ProSiteProfiles	PS51822	IPR004109	"GO:0006508","GO:0008236","GO:0019087"	546	Hepatitis C virus, NS3 protease, Peptidase S29 GO:0006508|GO:0008236|GO:0019087
MG600000_Chinese_broad-headed_pond_turtle_hepacivirus_strain_WHWGGF64311_polyprotein_gene_complete_cds	MG600000_Chinese_broad-headed_pond_turtle_hepacivirus_strain_WHWGGF64311_polyprotein_gene_complete_cds_orf3940	4236	4707	+	protein_match	match$298_1378_1535	ProSiteProfiles	PS51194	IPR001650	NA	471	Helicase, C-terminal -
MG600000_Chinese_broad-headed_pond_turtle_hepacivirus_strain_WHWGGF64311_polyprotein_gene_complete_cds	MG600000_Chinese_broad-headed_pond_turtle_hepacivirus_strain_WHWGGF64311_polyprotein_gene_complete_cds_orf3940	7563	7914	+	protein_match	match$310_2487_2604	ProSiteProfiles	PS50507	IPR007094	"GO:0003968","GO:0039694"	351	RNA-directed RNA polymerase, catalytic domain GO:0003968|GO:0039694
MG600000_Chinese_broad-headed_pond_turtle_hepacivirus_strain_WHWGGF64311_polyprotein_gene_complete_cds	MG600000_Chinese_broad-headed_pond_turtle_hepacivirus_strain_WHWGGF64311_polyprotein_gene_complete_cds_orf3940	105	462	+	protein_match	match$312_1_120	ProSiteProfiles	PS51693	IPR002518	"GO:0004197"	357	Hepatitis C virus, Non-structural protein NS2 GO:0004197
MG600000_Chinese_broad-headed_pond_turtle_hepacivirus_strain_WHWGGF64311_polyprotein_gene_complete_cds	MG600000_Chinese_broad-headed_pond_turtle_hepacivirus_strain_WHWGGF64311_polyprotein_gene_complete_cds	1	8764	+	nucleic_acid	MG600000_Chinese_broad-headed_pond_turtle_hepacivirus_strain_WHWGGF64311_polyprotein_gene_complete_cds	provided_by_user	MG600000_Chinese_broad-headed_pond_turtle_hepacivirus_strain_WHWGGF64311_polyprotein_gene_complete_cds	NA	NA	8763	NA
MG600000_Chinese_broad-headed_pond_turtle_hepacivirus_strain_WHWGGF64311_polyprotein_gene_complete_cds	MG600000_Chinese_broad-headed_pond_turtle_hepacivirus_strain_WHWGGF64311_polyprotein_gene_complete_cds_orf3940	3708	4242	+	protein_match	match$285_1202_1380	SMART	SM00487	IPR014001	NA	534	Helicase superfamily 1/2, ATP-binding domain -
MG600000_Chinese_broad-headed_pond_turtle_hepacivirus_strain_WHWGGF64311_polyprotein_gene_complete_cds	MG600000_Chinese_broad-headed_pond_turtle_hepacivirus_strain_WHWGGF64311_polyprotein_gene_complete_cds_orf3940	3177	3702	+	protein_match	match$290_1025_1200	SUPERFAMILY	SSF50494	IPR009003	NA	525	Peptidase S1, PA clan -
MG600000_Chinese_broad-headed_pond_turtle_hepacivirus_strain_WHWGGF64311_polyprotein_gene_complete_cds	MG600000_Chinese_broad-headed_pond_turtle_hepacivirus_strain_WHWGGF64311_polyprotein_gene_complete_cds_orf3940	4143	4884	+	protein_match	match$294_1347_1594	SUPERFAMILY	SSF52540	IPR027417	NA	741	P-loop containing nucleoside triphosphate hydrolase -
MG600000_Chinese_broad-headed_pond_turtle_hepacivirus_strain_WHWGGF64311_polyprotein_gene_complete_cds	MG600000_Chinese_broad-headed_pond_turtle_hepacivirus_strain_WHWGGF64311_polyprotein_gene_complete_cds_orf3940	3768	4152	+	protein_match	match$305_1222_1350	SUPERFAMILY	SSF52540	IPR027417	NA	384	P-loop containing nucleoside triphosphate hydrolase -
MG600000_Chinese_broad-headed_pond_turtle_hepacivirus_strain_WHWGGF64311_polyprotein_gene_complete_cds	MG600000_Chinese_broad-headed_pond_turtle_hepacivirus_strain_WHWGGF64311_polyprotein_gene_complete_cds_orf3940	7041	8511	+	protein_match	match$306_2313_2803	SUPERFAMILY	SSF56672	IPR043502	NA	1470	DNA/RNA polymerase superfamily -
MH716818_Eastern_red_scorpionfish_flavivirus_RNA-dependent_RNA-polymerase_mRNA_partial_cds	MH716818_Eastern_red_scorpionfish_flavivirus_RNA-dependent_RNA-polymerase_mRNA_partial_cds_orf2489	13	289	+	protein_match	match$590_4_96	Gene3D	G3DSA:3.30.70.270	IPR043128	NA	276	Reverse transcriptase/Diguanylate cyclase domain -
MH716818_Eastern_red_scorpionfish_flavivirus_RNA-dependent_RNA-polymerase_mRNA_partial_cds	MH716818_Eastern_red_scorpionfish_flavivirus_RNA-dependent_RNA-polymerase_mRNA_partial_cds_orf2489	1	519	+	ORF	orf_MH716818_Eastern_red_scorpionfish_flavivirus_RNA-dependent_RNA-polymerase_mRNA_partial_cds_1_519	getorf	MH716818_Eastern_red_scorpionfish_flavivirus_RNA-dependent_RNA-polymerase_mRNA_partial_cds_orf2489	NA	NA	518	NA
MH716818_Eastern_red_scorpionfish_flavivirus_RNA-dependent_RNA-polymerase_mRNA_partial_cds	MH716818_Eastern_red_scorpionfish_flavivirus_RNA-dependent_RNA-polymerase_mRNA_partial_cds_orf2489	169	517	+	protein_match	match$588_56_172	Pfam	PF00972	IPR000208	"GO:0003968","GO:0005524"	348	RNA-directed RNA polymerase, flavivirus GO:0003968|GO:0005524
MH716818_Eastern_red_scorpionfish_flavivirus_RNA-dependent_RNA-polymerase_mRNA_partial_cds	MH716818_Eastern_red_scorpionfish_flavivirus_RNA-dependent_RNA-polymerase_mRNA_partial_cds_orf2489	4	235	+	protein_match	match$587_1_78	ProSiteProfiles	PS50507	IPR007094	"GO:0003968","GO:0039694"	231	RNA-directed RNA polymerase, catalytic domain GO:0003968|GO:0039694
MH716818_Eastern_red_scorpionfish_flavivirus_RNA-dependent_RNA-polymerase_mRNA_partial_cds	MH716818_Eastern_red_scorpionfish_flavivirus_RNA-dependent_RNA-polymerase_mRNA_partial_cds	1	519	+	nucleic_acid	MH716818_Eastern_red_scorpionfish_flavivirus_RNA-dependent_RNA-polymerase_mRNA_partial_cds	provided_by_user	MH716818_Eastern_red_scorpionfish_flavivirus_RNA-dependent_RNA-polymerase_mRNA_partial_cds	NA	NA	518	NA
MH716818_Eastern_red_scorpionfish_flavivirus_RNA-dependent_RNA-polymerase_mRNA_partial_cds	MH716818_Eastern_red_scorpionfish_flavivirus_RNA-dependent_RNA-polymerase_mRNA_partial_cds_orf2489	52	499	+	protein_match	match$589_17_166	SUPERFAMILY	SSF56672	IPR043502	NA	447	DNA/RNA polymerase superfamily -
MK473875_Southern_pygmy_squid_flavivirus_isolate_201405_complete_genome	MK473875_Southern_pygmy_squid_flavivirus_isolate_201405_complete_genome_orf4723	1154	2006	+	protein_match	match$287_240_524	Gene3D	G3DSA:2.60.98.10	IPR038055	NA	852	Flaviviral glycoprotein E, dimerisation domain -
MK473875_Southern_pygmy_squid_flavivirus_isolate_201405_complete_genome	MK473875_Southern_pygmy_squid_flavivirus_isolate_201405_complete_genome_orf4723	6278	6749	+	protein_match	match$289_1948_2105	Gene3D	G3DSA:2.40.10.120	NA	NA	471	NA
MK473875_Southern_pygmy_squid_flavivirus_isolate_201405_complete_genome	MK473875_Southern_pygmy_squid_flavivirus_isolate_201405_complete_genome_orf4723	10421	10712	+	protein_match	match$293_3329_3426	Gene3D	G3DSA:1.10.260.90	NA	NA	291	NA
MK473875_Southern_pygmy_squid_flavivirus_isolate_201405_complete_genome	MK473875_Southern_pygmy_squid_flavivirus_isolate_201405_complete_genome_orf4723	6821	7259	+	protein_match	match$294_2129_2275	Gene3D	G3DSA:3.40.50.300	IPR027417	NA	438	P-loop containing nucleoside triphosphate hydrolase -
MK473875_Southern_pygmy_squid_flavivirus_isolate_201405_complete_genome	MK473875_Southern_pygmy_squid_flavivirus_isolate_201405_complete_genome_orf4723	7262	7697	+	protein_match	match$295_2276_2421	Gene3D	G3DSA:3.40.50.300	IPR027417	NA	435	P-loop containing nucleoside triphosphate hydrolase -
MK473875_Southern_pygmy_squid_flavivirus_isolate_201405_complete_genome	MK473875_Southern_pygmy_squid_flavivirus_isolate_201405_complete_genome_orf4723	1289	1877	+	protein_match	match$303_285_481	Gene3D	G3DSA:3.30.387.10	IPR013755	NA	588	Flaviviral glycoprotein E, central domain, subdomain 1 -
MK473875_Southern_pygmy_squid_flavivirus_isolate_201405_complete_genome	MK473875_Southern_pygmy_squid_flavivirus_isolate_201405_complete_genome_orf4723	1259	1958	+	protein_match	match$307_275_508	Gene3D	G3DSA:3.30.67.10	IPR013756	NA	699	Flaviviral glycoprotein E, central domain, subdomain 2 -
MK473875_Southern_pygmy_squid_flavivirus_isolate_201405_complete_genome	MK473875_Southern_pygmy_squid_flavivirus_isolate_201405_complete_genome_orf4723	434	11974	+	ORF	orf_MK473875_Southern_pygmy_squid_flavivirus_isolate_201405_complete_genome_434_11974	getorf	MK473875_Southern_pygmy_squid_flavivirus_isolate_201405_complete_genome_orf4723	NA	NA	11540	NA
MK473875_Southern_pygmy_squid_flavivirus_isolate_201405_complete_genome	MK473875_Southern_pygmy_squid_flavivirus_isolate_201405_complete_genome_orf4723	6836	7244	+	protein_match	match$288_2134_2270	Pfam	PF07652	IPR011492	"GO:0004386","GO:0005524"	408	DEAD box, Flavivirus GO:0004386|GO:0005524
MK473875_Southern_pygmy_squid_flavivirus_isolate_201405_complete_genome	MK473875_Southern_pygmy_squid_flavivirus_isolate_201405_complete_genome_orf4723	7316	7661	+	protein_match	match$292_2294_2409	Pfam	PF00271	IPR001650	NA	345	Helicase, C-terminal -
MK473875_Southern_pygmy_squid_flavivirus_isolate_201405_complete_genome	MK473875_Southern_pygmy_squid_flavivirus_isolate_201405_complete_genome_orf4723	1154	1865	+	protein_match	match$298_240_477	Pfam	PF00869	IPR011998	"GO:0046983"	711	Flavivirus glycoprotein central and dimerisation domain GO:0046983
MK473875_Southern_pygmy_squid_flavivirus_isolate_201405_complete_genome	MK473875_Southern_pygmy_squid_flavivirus_isolate_201405_complete_genome_orf4723	10142	11954	+	protein_match	match$302_3236_3840	Pfam	PF00972	IPR000208	"GO:0003968","GO:0005524"	1812	RNA-directed RNA polymerase, flavivirus GO:0003968|GO:0005524
MK473875_Southern_pygmy_squid_flavivirus_isolate_201405_complete_genome	MK473875_Southern_pygmy_squid_flavivirus_isolate_201405_complete_genome_orf4723	10142	11960	+	protein_match	match$299_3236_3842	PIRSR	PIRSR003817-4	NA	NA	1818	NA
MK473875_Southern_pygmy_squid_flavivirus_isolate_201405_complete_genome	MK473875_Southern_pygmy_squid_flavivirus_isolate_201405_complete_genome_orf4723	6062	7667	+	protein_match	match$310_1876_2411	PIRSR	PIRSR003817-1	NA	NA	1605	NA
MK473875_Southern_pygmy_squid_flavivirus_isolate_201405_complete_genome	MK473875_Southern_pygmy_squid_flavivirus_isolate_201405_complete_genome_orf4723	7301	7793	+	protein_match	match$296_2289_2453	ProSiteProfiles	PS51194	IPR001650	NA	492	Helicase, C-terminal -
MK473875_Southern_pygmy_squid_flavivirus_isolate_201405_complete_genome	MK473875_Southern_pygmy_squid_flavivirus_isolate_201405_complete_genome_orf4723	10847	11258	+	protein_match	match$305_3471_3608	ProSiteProfiles	PS50507	IPR007094	"GO:0003968","GO:0039694"	411	RNA-directed RNA polymerase, catalytic domain GO:0003968|GO:0039694
MK473875_Southern_pygmy_squid_flavivirus_isolate_201405_complete_genome	MK473875_Southern_pygmy_squid_flavivirus_isolate_201405_complete_genome_orf4723	6818	7244	+	protein_match	match$308_2128_2270	ProSiteProfiles	PS51192	IPR014001	NA	426	Helicase superfamily 1/2, ATP-binding domain -
MK473875_Southern_pygmy_squid_flavivirus_isolate_201405_complete_genome	MK473875_Southern_pygmy_squid_flavivirus_isolate_201405_complete_genome	1	12567	+	nucleic_acid	MK473875_Southern_pygmy_squid_flavivirus_isolate_201405_complete_genome	provided_by_user	MK473875_Southern_pygmy_squid_flavivirus_isolate_201405_complete_genome	NA	NA	12566	NA
MK473875_Southern_pygmy_squid_flavivirus_isolate_201405_complete_genome	MK473875_Southern_pygmy_squid_flavivirus_isolate_201405_complete_genome_orf4723	7373	7664	+	protein_match	match$291_2313_2410	SMART	SM00490	IPR001650	NA	291	Helicase, C-terminal -
MK473875_Southern_pygmy_squid_flavivirus_isolate_201405_complete_genome	MK473875_Southern_pygmy_squid_flavivirus_isolate_201405_complete_genome_orf4723	1142	2012	+	protein_match	match$297_236_526	SUPERFAMILY	SSF56983	IPR036253	NA	870	Flavivirus glycoprotein, central and dimerisation domain superfamily -
MK473875_Southern_pygmy_squid_flavivirus_isolate_201405_complete_genome	MK473875_Southern_pygmy_squid_flavivirus_isolate_201405_complete_genome_orf4723	10388	11855	+	protein_match	match$300_3318_3807	SUPERFAMILY	SSF56672	IPR043502	NA	1467	DNA/RNA polymerase superfamily -
MK473875_Southern_pygmy_squid_flavivirus_isolate_201405_complete_genome	MK473875_Southern_pygmy_squid_flavivirus_isolate_201405_complete_genome_orf4723	6317	6743	+	protein_match	match$309_1961_2103	SUPERFAMILY	SSF50494	IPR009003	NA	426	Peptidase S1, PA clan -
MK473875_Southern_pygmy_squid_flavivirus_isolate_201405_complete_genome	MK473875_Southern_pygmy_squid_flavivirus_isolate_201405_complete_genome_orf4723	6833	7682	+	protein_match	match$311_2133_2416	SUPERFAMILY	SSF52540	IPR027417	NA	849	P-loop containing nucleoside triphosphate hydrolase -
MK473877_Gammarus_chevreuxi_flavivirus_isolate_100_1_complete_genome	MK473877_Gammarus_chevreuxi_flavivirus_isolate_100_1_complete_genome_orf3041	8153	8816	+	protein_match	match$192_1368_1589	CDD	cd20761	IPR026490	"GO:0004482","GO:0004483"	663	mRNA cap 0/1 methyltransferase GO:0004482|GO:0004483
MK473877_Gammarus_chevreuxi_flavivirus_isolate_100_1_complete_genome	MK473877_Gammarus_chevreuxi_flavivirus_isolate_100_1_complete_genome_orf3041	8129	8909	+	protein_match	match$194_1360_1620	Gene3D	G3DSA:3.40.50.150	IPR029063	NA	780	S-adenosyl-L-methionine-dependent methyltransferase superfamily -
MK473877_Gammarus_chevreuxi_flavivirus_isolate_100_1_complete_genome	MK473877_Gammarus_chevreuxi_flavivirus_isolate_100_1_complete_genome_orf3041	5672	6572	+	protein_match	match$196_541_841	Gene3D	G3DSA:3.40.50.300	IPR027417	NA	900	P-loop containing nucleoside triphosphate hydrolase -
MK473877_Gammarus_chevreuxi_flavivirus_isolate_100_1_complete_genome	MK473877_Gammarus_chevreuxi_flavivirus_isolate_100_1_complete_genome_orf3041	8921	9224	+	protein_match	match$198_1624_1725	Gene3D	G3DSA:3.30.70.2840	NA	NA	303	NA
MK473877_Gammarus_chevreuxi_flavivirus_isolate_100_1_complete_genome	MK473877_Gammarus_chevreuxi_flavivirus_isolate_100_1_complete_genome_orf3041	6062	6509	+	protein_match	match$206_671_820	Gene3D	G3DSA:3.40.50.300	IPR027417	NA	447	P-loop containing nucleoside triphosphate hydrolase -
MK473877_Gammarus_chevreuxi_flavivirus_isolate_100_1_complete_genome	MK473877_Gammarus_chevreuxi_flavivirus_isolate_100_1_complete_genome_orf3041	9611	9881	+	protein_match	match$208_1854_1944	Gene3D	G3DSA:3.30.70.2840	NA	NA	270	NA
MK473877_Gammarus_chevreuxi_flavivirus_isolate_100_1_complete_genome	MK473877_Gammarus_chevreuxi_flavivirus_isolate_100_1_complete_genome_orf3041	5033	5633	+	protein_match	match$210_328_528	Gene3D	G3DSA:2.40.10.120	NA	NA	600	NA
MK473877_Gammarus_chevreuxi_flavivirus_isolate_100_1_complete_genome	MK473877_Gammarus_chevreuxi_flavivirus_isolate_100_1_complete_genome_orf3041	9278	9560	+	protein_match	match$212_1743_1837	Gene3D	G3DSA:1.10.260.90	NA	NA	282	NA
MK473877_Gammarus_chevreuxi_flavivirus_isolate_100_1_complete_genome	MK473877_Gammarus_chevreuxi_flavivirus_isolate_100_1_complete_genome_orf2968	2352	2643	+	protein_match	match$397_746_843	Gene3D	G3DSA:1.20.1280.260	IPR038345	NA	291	Flavivirus envelope glycoprotein E, Stem/Anchor domain superfamily -
MK473877_Gammarus_chevreuxi_flavivirus_isolate_100_1_complete_genome	MK473877_Gammarus_chevreuxi_flavivirus_isolate_100_1_complete_genome_orf2968	2061	2349	+	protein_match	match$400_649_745	Gene3D	G3DSA:2.60.40.350	IPR000336	NA	288	Flavivirus/Alphavirus glycoprotein, immunoglobulin-like domain superfamily -
MK473877_Gammarus_chevreuxi_flavivirus_isolate_100_1_complete_genome	MK473877_Gammarus_chevreuxi_flavivirus_isolate_100_1_complete_genome_orf2968	1326	1968	+	protein_match	match$402_404_618	Gene3D	G3DSA:3.30.67.10	IPR013756	NA	642	Flaviviral glycoprotein E, central domain, subdomain 2 -
MK473877_Gammarus_chevreuxi_flavivirus_isolate_100_1_complete_genome	MK473877_Gammarus_chevreuxi_flavivirus_isolate_100_1_complete_genome_orf2968	1179	2049	+	protein_match	match$408_355_645	Gene3D	G3DSA:2.60.98.10	IPR038055	NA	870	Flaviviral glycoprotein E, dimerisation domain -
MK473877_Gammarus_chevreuxi_flavivirus_isolate_100_1_complete_genome	MK473877_Gammarus_chevreuxi_flavivirus_isolate_100_1_complete_genome_orf2968	1362	1923	+	protein_match	match$411_416_603	Gene3D	G3DSA:3.30.387.10	IPR013755	NA	561	Flaviviral glycoprotein E, central domain, subdomain 1 -
MK473877_Gammarus_chevreuxi_flavivirus_isolate_100_1_complete_genome	MK473877_Gammarus_chevreuxi_flavivirus_isolate_100_1_complete_genome_orf3041	4049	10789	+	ORF	orf_MK473877_Gammarus_chevreuxi_flavivirus_isolate_100_1_complete_genome_4049_10789	getorf	MK473877_Gammarus_chevreuxi_flavivirus_isolate_100_1_complete_genome_orf3041	NA	NA	6740	NA
MK473877_Gammarus_chevreuxi_flavivirus_isolate_100_1_complete_genome	MK473877_Gammarus_chevreuxi_flavivirus_isolate_100_1_complete_genome_orf2968	114	4109	+	ORF	orf_MK473877_Gammarus_chevreuxi_flavivirus_isolate_100_1_complete_genome_114_4109	getorf	MK473877_Gammarus_chevreuxi_flavivirus_isolate_100_1_complete_genome_orf2968	NA	NA	3995	NA
MK473877_Gammarus_chevreuxi_flavivirus_isolate_100_1_complete_genome	MK473877_Gammarus_chevreuxi_flavivirus_isolate_100_1_complete_genome_orf3208	489	1271	-	ORF	orf_MK473877_Gammarus_chevreuxi_flavivirus_isolate_100_1_complete_genome_489_1271_r	getorf	MK473877_Gammarus_chevreuxi_flavivirus_isolate_100_1_complete_genome_orf3208	NA	NA	782	NA
MK473877_Gammarus_chevreuxi_flavivirus_isolate_100_1_complete_genome	MK473877_Gammarus_chevreuxi_flavivirus_isolate_100_1_complete_genome_orf3041	5135	5576	+	protein_match	match$193_362_509	Pfam	PF00949	IPR001850	"GO:0003723","GO:0003724","GO:0005524"	441	Flavivirus NS3, petidase S7 GO:0003723|GO:0003724|GO:0005524
MK473877_Gammarus_chevreuxi_flavivirus_isolate_100_1_complete_genome	MK473877_Gammarus_chevreuxi_flavivirus_isolate_100_1_complete_genome_orf3041	8855	10751	+	protein_match	match$204_1602_2234	Pfam	PF00972	IPR000208	"GO:0003968","GO:0005524"	1896	RNA-directed RNA polymerase, flavivirus GO:0003968|GO:0005524
MK473877_Gammarus_chevreuxi_flavivirus_isolate_100_1_complete_genome	MK473877_Gammarus_chevreuxi_flavivirus_isolate_100_1_complete_genome_orf3041	5669	6065	+	protein_match	match$207_540_672	Pfam	PF07652	IPR011492	"GO:0004386","GO:0005524"	396	DEAD box, Flavivirus GO:0004386|GO:0005524
MK473877_Gammarus_chevreuxi_flavivirus_isolate_100_1_complete_genome	MK473877_Gammarus_chevreuxi_flavivirus_isolate_100_1_complete_genome_orf2968	3156	3678	+	protein_match	match$401_1014_1188	Pfam	PF00948	IPR001157	NA	522	Flavivirus non-structural protein NS1 -
MK473877_Gammarus_chevreuxi_flavivirus_isolate_100_1_complete_genome	MK473877_Gammarus_chevreuxi_flavivirus_isolate_100_1_complete_genome_orf2968	1179	2055	+	protein_match	match$409_355_647	Pfam	PF00869	IPR011998	"GO:0046983"	876	Flavivirus glycoprotein central and dimerisation domain GO:0046983
MK473877_Gammarus_chevreuxi_flavivirus_isolate_100_1_complete_genome	MK473877_Gammarus_chevreuxi_flavivirus_isolate_100_1_complete_genome_orf3041	4616	10760	+	protein_match	match$195_189_2237	PIRSR	PIRSR003817-1	NA	NA	6144	NA
MK473877_Gammarus_chevreuxi_flavivirus_isolate_100_1_complete_genome	MK473877_Gammarus_chevreuxi_flavivirus_isolate_100_1_complete_genome_orf3041	4616	10760	+	protein_match	match$197_189_2237	PIRSR	PIRSR003817-4	NA	NA	6144	NA
MK473877_Gammarus_chevreuxi_flavivirus_isolate_100_1_complete_genome	MK473877_Gammarus_chevreuxi_flavivirus_isolate_100_1_complete_genome_orf2968	684	3678	+	protein_match	match$405_190_1188	PIRSR	PIRSR003817-3	NA	NA	2994	NA
MK473877_Gammarus_chevreuxi_flavivirus_isolate_100_1_complete_genome	MK473877_Gammarus_chevreuxi_flavivirus_isolate_100_1_complete_genome_orf3041	5642	6104	+	protein_match	match$200_531_685	ProSiteProfiles	PS51192	IPR014001	NA	462	Helicase superfamily 1/2, ATP-binding domain -
MK473877_Gammarus_chevreuxi_flavivirus_isolate_100_1_complete_genome	MK473877_Gammarus_chevreuxi_flavivirus_isolate_100_1_complete_genome_orf3041	5072	5627	+	protein_match	match$202_341_526	ProSiteProfiles	PS51528	IPR001850	"GO:0003723","GO:0003724","GO:0005524"	555	Flavivirus NS3, petidase S7 GO:0003723|GO:0003724|GO:0005524
MK473877_Gammarus_chevreuxi_flavivirus_isolate_100_1_complete_genome	MK473877_Gammarus_chevreuxi_flavivirus_isolate_100_1_complete_genome_orf3041	6134	6599	+	protein_match	match$205_695_850	ProSiteProfiles	PS51194	IPR001650	NA	465	Helicase, C-terminal -
MK473877_Gammarus_chevreuxi_flavivirus_isolate_100_1_complete_genome	MK473877_Gammarus_chevreuxi_flavivirus_isolate_100_1_complete_genome_orf3041	9674	10109	+	protein_match	match$213_1875_2020	ProSiteProfiles	PS50507	IPR007094	"GO:0003968","GO:0039694"	435	RNA-directed RNA polymerase, catalytic domain GO:0003968|GO:0039694
MK473877_Gammarus_chevreuxi_flavivirus_isolate_100_1_complete_genome	MK473877_Gammarus_chevreuxi_flavivirus_isolate_100_1_complete_genome	1	11231	+	nucleic_acid	MK473877_Gammarus_chevreuxi_flavivirus_isolate_100_1_complete_genome	provided_by_user	MK473877_Gammarus_chevreuxi_flavivirus_isolate_100_1_complete_genome	NA	NA	11230	NA
MK473877_Gammarus_chevreuxi_flavivirus_isolate_100_1_complete_genome	MK473877_Gammarus_chevreuxi_flavivirus_isolate_100_1_complete_genome_orf3041	6131	6470	+	protein_match	match$203_694_807	SMART	SM00490	IPR001650	NA	339	Helicase, C-terminal -
MK473877_Gammarus_chevreuxi_flavivirus_isolate_100_1_complete_genome	MK473877_Gammarus_chevreuxi_flavivirus_isolate_100_1_complete_genome_orf3041	9056	10709	+	protein_match	match$199_1669_2220	SUPERFAMILY	SSF56672	IPR043502	NA	1653	DNA/RNA polymerase superfamily -
MK473877_Gammarus_chevreuxi_flavivirus_isolate_100_1_complete_genome	MK473877_Gammarus_chevreuxi_flavivirus_isolate_100_1_complete_genome_orf3041	5126	5558	+	protein_match	match$201_359_503	SUPERFAMILY	SSF50494	IPR009003	NA	432	Peptidase S1, PA clan -
MK473877_Gammarus_chevreuxi_flavivirus_isolate_100_1_complete_genome	MK473877_Gammarus_chevreuxi_flavivirus_isolate_100_1_complete_genome_orf3041	8153	8831	+	protein_match	match$209_1368_1594	SUPERFAMILY	SSF53335	IPR029063	NA	678	S-adenosyl-L-methionine-dependent methyltransferase superfamily -
MK473877_Gammarus_chevreuxi_flavivirus_isolate_100_1_complete_genome	MK473877_Gammarus_chevreuxi_flavivirus_isolate_100_1_complete_genome_orf3041	6518	6875	+	protein_match	match$211_823_942	SUPERFAMILY	SSF52540	IPR027417	NA	357	P-loop containing nucleoside triphosphate hydrolase -
MK473877_Gammarus_chevreuxi_flavivirus_isolate_100_1_complete_genome	MK473877_Gammarus_chevreuxi_flavivirus_isolate_100_1_complete_genome_orf3041	5675	6488	+	protein_match	match$214_542_813	SUPERFAMILY	SSF52540	IPR027417	NA	813	P-loop containing nucleoside triphosphate hydrolase -
MK473877_Gammarus_chevreuxi_flavivirus_isolate_100_1_complete_genome	MK473877_Gammarus_chevreuxi_flavivirus_isolate_100_1_complete_genome_orf2968	2046	2352	+	protein_match	match$399_644_746	SUPERFAMILY	SSF81296	IPR014756	NA	306	Immunoglobulin E-set -
MK473877_Gammarus_chevreuxi_flavivirus_isolate_100_1_complete_genome	MK473877_Gammarus_chevreuxi_flavivirus_isolate_100_1_complete_genome_orf2968	1176	2061	+	protein_match	match$403_354_649	SUPERFAMILY	SSF56983	IPR036253	NA	885	Flavivirus glycoprotein, central and dimerisation domain superfamily -
MK473877_Gammarus_chevreuxi_flavivirus_isolate_100_1_complete_genome	MK473877_Gammarus_chevreuxi_flavivirus_isolate_100_1_complete_genome_orf2968	2367	2640	+	protein_match	match$398_751_842	TIGRFAM	TIGR04240	IPR026470	NA	273	Flavivirus envelope glycoprotein E, Stem/Anchor domain -
MK473878_Crangon_crangon_flavivirus_complete_genome	MK473878_Crangon_crangon_flavivirus_complete_genome_orf1762	8370	9024	+	protein_match	match$76_1412_1630	CDD	cd20761	IPR026490	"GO:0004482","GO:0004483"	654	mRNA cap 0/1 methyltransferase GO:0004482|GO:0004483
MK473878_Crangon_crangon_flavivirus_complete_genome	MK473878_Crangon_crangon_flavivirus_complete_genome_orf1762	5325	5898	+	protein_match	match$58_397_588	Gene3D	G3DSA:2.40.10.120	NA	NA	573	NA
MK473878_Crangon_crangon_flavivirus_complete_genome	MK473878_Crangon_crangon_flavivirus_complete_genome_orf1762	9807	10080	+	protein_match	match$59_1891_1982	Gene3D	G3DSA:3.30.70.2840	NA	NA	273	NA
MK473878_Crangon_crangon_flavivirus_complete_genome	MK473878_Crangon_crangon_flavivirus_complete_genome_orf1762	5928	6822	+	protein_match	match$60_598_896	Gene3D	G3DSA:3.40.50.300	IPR027417	NA	894	P-loop containing nucleoside triphosphate hydrolase -
MK473878_Crangon_crangon_flavivirus_complete_genome	MK473878_Crangon_crangon_flavivirus_complete_genome_orf1762	9129	9435	+	protein_match	match$67_1665_1767	Gene3D	G3DSA:3.30.70.2840	NA	NA	306	NA
MK473878_Crangon_crangon_flavivirus_complete_genome	MK473878_Crangon_crangon_flavivirus_complete_genome_orf1762	6318	6765	+	protein_match	match$70_728_877	Gene3D	G3DSA:3.40.50.300	IPR027417	NA	447	P-loop containing nucleoside triphosphate hydrolase -
MK473878_Crangon_crangon_flavivirus_complete_genome	MK473878_Crangon_crangon_flavivirus_complete_genome_orf1762	9480	9762	+	protein_match	match$78_1782_1876	Gene3D	G3DSA:1.10.260.90	NA	NA	282	NA
MK473878_Crangon_crangon_flavivirus_complete_genome	MK473878_Crangon_crangon_flavivirus_complete_genome_orf1762	8349	9117	+	protein_match	match$79_1405_1661	Gene3D	G3DSA:3.40.50.150	IPR029063	NA	768	S-adenosyl-L-methionine-dependent methyltransferase superfamily -
MK473878_Crangon_crangon_flavivirus_complete_genome	MK473878_Crangon_crangon_flavivirus_complete_genome_orf1694	1027	1879	+	protein_match	match$516_325_609	Gene3D	G3DSA:2.60.98.10	IPR038055	NA	852	Flaviviral glycoprotein E, dimerisation domain -
MK473878_Crangon_crangon_flavivirus_complete_genome	MK473878_Crangon_crangon_flavivirus_complete_genome_orf1694	1174	1804	+	protein_match	match$520_374_584	Gene3D	G3DSA:3.30.67.10	IPR013756	NA	630	Flaviviral glycoprotein E, central domain, subdomain 2 -
MK473878_Crangon_crangon_flavivirus_complete_genome	MK473878_Crangon_crangon_flavivirus_complete_genome_orf1694	1882	2185	+	protein_match	match$525_610_711	Gene3D	G3DSA:2.60.40.350	IPR000336	NA	303	Flavivirus/Alphavirus glycoprotein, immunoglobulin-like domain superfamily -
MK473878_Crangon_crangon_flavivirus_complete_genome	MK473878_Crangon_crangon_flavivirus_complete_genome_orf1694	2188	2476	+	protein_match	match$526_712_808	Gene3D	G3DSA:1.20.1280.260	IPR038345	NA	288	Flavivirus envelope glycoprotein E, Stem/Anchor domain superfamily -
MK473878_Crangon_crangon_flavivirus_complete_genome	MK473878_Crangon_crangon_flavivirus_complete_genome_orf1694	1210	1759	+	protein_match	match$527_386_569	Gene3D	G3DSA:3.30.387.10	IPR013755	NA	549	Flaviviral glycoprotein E, central domain, subdomain 1 -
MK473878_Crangon_crangon_flavivirus_complete_genome	MK473878_Crangon_crangon_flavivirus_complete_genome_orf1762	4134	10973	+	ORF	orf_MK473878_Crangon_crangon_flavivirus_complete_genome_4134_10973	getorf	MK473878_Crangon_crangon_flavivirus_complete_genome_orf1762	NA	NA	6839	NA
MK473878_Crangon_crangon_flavivirus_complete_genome	MK473878_Crangon_crangon_flavivirus_complete_genome_orf1694	52	4194	+	ORF	orf_MK473878_Crangon_crangon_flavivirus_complete_genome_52_4194	getorf	MK473878_Crangon_crangon_flavivirus_complete_genome_orf1694	NA	NA	4142	NA
MK473878_Crangon_crangon_flavivirus_complete_genome	MK473878_Crangon_crangon_flavivirus_complete_genome_orf1762	8469	8973	+	protein_match	match$64_1445_1613	Pfam	PF01728	IPR002877	"GO:0008168","GO:0032259"	504	Ribosomal RNA methyltransferase, FtsJ domain GO:0008168|GO:0032259
MK473878_Crangon_crangon_flavivirus_complete_genome	MK473878_Crangon_crangon_flavivirus_complete_genome_orf1762	5922	6321	+	protein_match	match$69_596_729	Pfam	PF07652	IPR011492	"GO:0004386","GO:0005524"	399	DEAD box, Flavivirus GO:0004386|GO:0005524
MK473878_Crangon_crangon_flavivirus_complete_genome	MK473878_Crangon_crangon_flavivirus_complete_genome_orf1762	5403	5826	+	protein_match	match$72_423_564	Pfam	PF00949	IPR001850	"GO:0003723","GO:0003724","GO:0005524"	423	Flavivirus NS3, petidase S7 GO:0003723|GO:0003724|GO:0005524
MK473878_Crangon_crangon_flavivirus_complete_genome	MK473878_Crangon_crangon_flavivirus_complete_genome_orf1762	9069	10944	+	protein_match	match$75_1645_2270	Pfam	PF00972	IPR000208	"GO:0003968","GO:0005524"	1875	RNA-directed RNA polymerase, flavivirus GO:0003968|GO:0005524
MK473878_Crangon_crangon_flavivirus_complete_genome	MK473878_Crangon_crangon_flavivirus_complete_genome_orf1694	1909	2149	+	protein_match	match$518_619_699	Pfam	PF02832	IPR027287	NA	240	Flavivirus glycoprotein E, immunoglobulin-like domain -
MK473878_Crangon_crangon_flavivirus_complete_genome	MK473878_Crangon_crangon_flavivirus_complete_genome_orf1694	1027	1891	+	protein_match	match$523_325_613	Pfam	PF00869	IPR011998	"GO:0046983"	864	Flavivirus glycoprotein central and dimerisation domain GO:0046983
MK473878_Crangon_crangon_flavivirus_complete_genome	MK473878_Crangon_crangon_flavivirus_complete_genome_orf1694	2491	3532	+	protein_match	match$524_813_1160	Pfam	PF00948	IPR001157	NA	1041	Flavivirus non-structural protein NS1 -
MK473878_Crangon_crangon_flavivirus_complete_genome	MK473878_Crangon_crangon_flavivirus_complete_genome_orf1762	7218	10959	+	protein_match	match$68_1028_2275	PIRSR	PIRSR003817-4	NA	NA	3741	NA
MK473878_Crangon_crangon_flavivirus_complete_genome	MK473878_Crangon_crangon_flavivirus_complete_genome_orf1762	4962	6822	+	protein_match	match$73_276_896	PIRSR	PIRSR003817-1	NA	NA	1860	NA
MK473878_Crangon_crangon_flavivirus_complete_genome	MK473878_Crangon_crangon_flavivirus_complete_genome_orf1762	8445	8973	+	protein_match	match$77_1437_1613	PIRSR	PIRSR005461-1	NA	NA	528	NA
MK473878_Crangon_crangon_flavivirus_complete_genome	MK473878_Crangon_crangon_flavivirus_complete_genome_orf1694	406	3535	+	protein_match	match$519_118_1161	PIRSR	PIRSR003817-3	NA	NA	3129	NA
MK473878_Crangon_crangon_flavivirus_complete_genome	MK473878_Crangon_crangon_flavivirus_complete_genome_orf1762	6390	6849	+	protein_match	match$63_752_905	ProSiteProfiles	PS51194	IPR001650	NA	459	Helicase, C-terminal -
MK473878_Crangon_crangon_flavivirus_complete_genome	MK473878_Crangon_crangon_flavivirus_complete_genome_orf1762	5334	5898	+	protein_match	match$71_400_588	ProSiteProfiles	PS51528	IPR001850	"GO:0003723","GO:0003724","GO:0005524"	564	Flavivirus NS3, petidase S7 GO:0003723|GO:0003724|GO:0005524
MK473878_Crangon_crangon_flavivirus_complete_genome	MK473878_Crangon_crangon_flavivirus_complete_genome_orf1762	5898	6360	+	protein_match	match$80_588_742	ProSiteProfiles	PS51192	IPR014001	NA	462	Helicase superfamily 1/2, ATP-binding domain -
MK473878_Crangon_crangon_flavivirus_complete_genome	MK473878_Crangon_crangon_flavivirus_complete_genome_orf1762	9876	10308	+	protein_match	match$81_1914_2058	ProSiteProfiles	PS50507	IPR007094	"GO:0003968","GO:0039694"	432	RNA-directed RNA polymerase, catalytic domain GO:0003968|GO:0039694
MK473878_Crangon_crangon_flavivirus_complete_genome	MK473878_Crangon_crangon_flavivirus_complete_genome	1	11434	+	nucleic_acid	MK473878_Crangon_crangon_flavivirus_complete_genome	provided_by_user	MK473878_Crangon_crangon_flavivirus_complete_genome	NA	NA	11433	NA
MK473878_Crangon_crangon_flavivirus_complete_genome	MK473878_Crangon_crangon_flavivirus_complete_genome_orf1762	6459	6726	+	protein_match	match$62_775_864	SMART	SM00490	IPR001650	NA	267	Helicase, C-terminal -
MK473878_Crangon_crangon_flavivirus_complete_genome	MK473878_Crangon_crangon_flavivirus_complete_genome_orf1762	8376	9072	+	protein_match	match$61_1414_1646	SUPERFAMILY	SSF53335	IPR029063	NA	696	S-adenosyl-L-methionine-dependent methyltransferase superfamily -
MK473878_Crangon_crangon_flavivirus_complete_genome	MK473878_Crangon_crangon_flavivirus_complete_genome_orf1762	5934	6759	+	protein_match	match$65_600_875	SUPERFAMILY	SSF52540	IPR027417	NA	825	P-loop containing nucleoside triphosphate hydrolase -
MK473878_Crangon_crangon_flavivirus_complete_genome	MK473878_Crangon_crangon_flavivirus_complete_genome_orf1762	9258	10914	+	protein_match	match$66_1708_2260	SUPERFAMILY	SSF56672	IPR043502	NA	1656	DNA/RNA polymerase superfamily -
MK473878_Crangon_crangon_flavivirus_complete_genome	MK473878_Crangon_crangon_flavivirus_complete_genome_orf1762	5403	5832	+	protein_match	match$74_423_566	SUPERFAMILY	SSF50494	IPR009003	NA	429	Peptidase S1, PA clan -
MK473878_Crangon_crangon_flavivirus_complete_genome	MK473878_Crangon_crangon_flavivirus_complete_genome_orf1694	1027	1891	+	protein_match	match$515_325_613	SUPERFAMILY	SSF56983	IPR036253	NA	864	Flavivirus glycoprotein, central and dimerisation domain superfamily -
MK473878_Crangon_crangon_flavivirus_complete_genome	MK473878_Crangon_crangon_flavivirus_complete_genome_orf1694	1873	2188	+	protein_match	match$517_607_712	SUPERFAMILY	SSF81296	IPR014756	NA	315	Immunoglobulin E-set -
MK473878_Crangon_crangon_flavivirus_complete_genome	MK473878_Crangon_crangon_flavivirus_complete_genome_orf1694	2197	2473	+	protein_match	match$514_715_807	TIGRFAM	TIGR04240	IPR026470	NA	276	Flavivirus envelope glycoprotein E, Stem/Anchor domain -
MK473879_Firefly_squid_flavivirus_isolate_Wat_scin_armtip_sample_4_NS5_protein_gene_partial_cds	MK473879_Firefly_squid_flavivirus_isolate_Wat_scin_armtip_sample_4_NS5_protein_gene_partial_cds_orf2536	2085	2373	+	protein_match	match$487_694_790	Gene3D	G3DSA:1.10.260.90	NA	NA	288	NA
MK473879_Firefly_squid_flavivirus_isolate_Wat_scin_armtip_sample_4_NS5_protein_gene_partial_cds	MK473879_Firefly_squid_flavivirus_isolate_Wat_scin_armtip_sample_4_NS5_protein_gene_partial_cds_orf2536	1041	1731	+	protein_match	match$488_346_576	Gene3D	G3DSA:3.40.50.150	IPR029063	NA	690	S-adenosyl-L-methionine-dependent methyltransferase superfamily -
MK473879_Firefly_squid_flavivirus_isolate_Wat_scin_armtip_sample_4_NS5_protein_gene_partial_cds	MK473879_Firefly_squid_flavivirus_isolate_Wat_scin_armtip_sample_4_NS5_protein_gene_partial_cds_orf2536	3	2909	+	ORF	orf_MK473879_Firefly_squid_flavivirus_isolate_Wat_scin_armtip_sample_4_NS5_protein_gene_partial_cds_3_2909	getorf	MK473879_Firefly_squid_flavivirus_isolate_Wat_scin_armtip_sample_4_NS5_protein_gene_partial_cds_orf2536	NA	NA	2906	NA
MK473879_Firefly_squid_flavivirus_isolate_Wat_scin_armtip_sample_4_NS5_protein_gene_partial_cds	MK473879_Firefly_squid_flavivirus_isolate_Wat_scin_armtip_sample_4_NS5_protein_gene_partial_cds_orf2536	1803	2805	+	protein_match	match$486_600_934	Pfam	PF00972	IPR000208	"GO:0003968","GO:0005524"	1002	RNA-directed RNA polymerase, flavivirus GO:0003968|GO:0005524
MK473879_Firefly_squid_flavivirus_isolate_Wat_scin_armtip_sample_4_NS5_protein_gene_partial_cds	MK473879_Firefly_squid_flavivirus_isolate_Wat_scin_armtip_sample_4_NS5_protein_gene_partial_cds_orf2536	1104	2886	+	protein_match	match$489_367_961	PIRSR	PIRSR003817-4	NA	NA	1782	NA
MK473879_Firefly_squid_flavivirus_isolate_Wat_scin_armtip_sample_4_NS5_protein_gene_partial_cds	MK473879_Firefly_squid_flavivirus_isolate_Wat_scin_armtip_sample_4_NS5_protein_gene_partial_cds_orf2536	2508	2910	+	protein_match	match$485_835_969	ProSiteProfiles	PS50507	IPR007094	"GO:0003968","GO:0039694"	402	RNA-directed RNA polymerase, catalytic domain GO:0003968|GO:0039694
MK473879_Firefly_squid_flavivirus_isolate_Wat_scin_armtip_sample_4_NS5_protein_gene_partial_cds	MK473879_Firefly_squid_flavivirus_isolate_Wat_scin_armtip_sample_4_NS5_protein_gene_partial_cds	1	2910	+	nucleic_acid	MK473879_Firefly_squid_flavivirus_isolate_Wat_scin_armtip_sample_4_NS5_protein_gene_partial_cds	provided_by_user	MK473879_Firefly_squid_flavivirus_isolate_Wat_scin_armtip_sample_4_NS5_protein_gene_partial_cds	NA	NA	2909	NA
MK473879_Firefly_squid_flavivirus_isolate_Wat_scin_armtip_sample_4_NS5_protein_gene_partial_cds	MK473879_Firefly_squid_flavivirus_isolate_Wat_scin_armtip_sample_4_NS5_protein_gene_partial_cds_orf2536	1914	2889	+	protein_match	match$490_637_962	SUPERFAMILY	SSF56672	IPR043502	NA	975	DNA/RNA polymerase superfamily -
MK473881_Gammarus_pulex_flavivirus_isolate_GPCM_complete_genome	MK473881_Gammarus_pulex_flavivirus_isolate_GPCM_complete_genome_orf3329	8730	9408	+	protein_match	match$551_1599_1825	CDD	cd20761	IPR026490	"GO:0004482","GO:0004483"	678	mRNA cap 0/1 methyltransferase GO:0004482|GO:0004483
MK473881_Gammarus_pulex_flavivirus_isolate_GPCM_complete_genome	MK473881_Gammarus_pulex_flavivirus_isolate_GPCM_complete_genome_orf3256	364	877	+	protein_match	match$494_121_292	Gene3D	G3DSA:2.60.98.10	IPR038055	NA	513	Flaviviral glycoprotein E, dimerisation domain -
MK473881_Gammarus_pulex_flavivirus_isolate_GPCM_complete_genome	MK473881_Gammarus_pulex_flavivirus_isolate_GPCM_complete_genome_orf3256	508	754	+	protein_match	match$496_169_251	Gene3D	G3DSA:3.30.67.10	IPR013756	NA	246	Flaviviral glycoprotein E, central domain, subdomain 2 -
MK473881_Gammarus_pulex_flavivirus_isolate_GPCM_complete_genome	MK473881_Gammarus_pulex_flavivirus_isolate_GPCM_complete_genome_orf3256	538	718	+	protein_match	match$497_179_239	Gene3D	G3DSA:3.30.387.10	IPR013755	NA	180	Flaviviral glycoprotein E, central domain, subdomain 1 -
MK473881_Gammarus_pulex_flavivirus_isolate_GPCM_complete_genome	MK473881_Gammarus_pulex_flavivirus_isolate_GPCM_complete_genome_orf3329	6345	6804	+	protein_match	match$532_804_957	Gene3D	G3DSA:3.40.50.300	IPR027417	NA	459	P-loop containing nucleoside triphosphate hydrolase -
MK473881_Gammarus_pulex_flavivirus_isolate_GPCM_complete_genome	MK473881_Gammarus_pulex_flavivirus_isolate_GPCM_complete_genome_orf3329	8718	9474	+	protein_match	match$541_1595_1847	Gene3D	G3DSA:3.40.50.150	IPR029063	NA	756	S-adenosyl-L-methionine-dependent methyltransferase superfamily -
MK473881_Gammarus_pulex_flavivirus_isolate_GPCM_complete_genome	MK473881_Gammarus_pulex_flavivirus_isolate_GPCM_complete_genome_orf3329	10185	10452	+	protein_match	match$544_2084_2173	Gene3D	G3DSA:3.30.70.2840	NA	NA	267	NA
MK473881_Gammarus_pulex_flavivirus_isolate_GPCM_complete_genome	MK473881_Gammarus_pulex_flavivirus_isolate_GPCM_complete_genome_orf3329	5952	6864	+	protein_match	match$545_673_977	Gene3D	G3DSA:3.40.50.300	IPR027417	NA	912	P-loop containing nucleoside triphosphate hydrolase -
MK473881_Gammarus_pulex_flavivirus_isolate_GPCM_complete_genome	MK473881_Gammarus_pulex_flavivirus_isolate_GPCM_complete_genome_orf3329	5319	5931	+	protein_match	match$549_462_666	Gene3D	G3DSA:2.40.10.120	NA	NA	612	NA
MK473881_Gammarus_pulex_flavivirus_isolate_GPCM_complete_genome	MK473881_Gammarus_pulex_flavivirus_isolate_GPCM_complete_genome_orf3329	9855	10137	+	protein_match	match$554_1974_2068	Gene3D	G3DSA:1.10.260.90	NA	NA	282	NA
MK473881_Gammarus_pulex_flavivirus_isolate_GPCM_complete_genome	MK473881_Gammarus_pulex_flavivirus_isolate_GPCM_complete_genome_orf3266	3866	5794	+	ORF	orf_MK473881_Gammarus_pulex_flavivirus_isolate_GPCM_complete_genome_3866_5794	getorf	MK473881_Gammarus_pulex_flavivirus_isolate_GPCM_complete_genome_orf3266	NA	NA	1928	NA
MK473881_Gammarus_pulex_flavivirus_isolate_GPCM_complete_genome	MK473881_Gammarus_pulex_flavivirus_isolate_GPCM_complete_genome_orf3256	1	3954	+	ORF	orf_MK473881_Gammarus_pulex_flavivirus_isolate_GPCM_complete_genome_1_3954	getorf	MK473881_Gammarus_pulex_flavivirus_isolate_GPCM_complete_genome_orf3256	NA	NA	3953	NA
MK473881_Gammarus_pulex_flavivirus_isolate_GPCM_complete_genome	MK473881_Gammarus_pulex_flavivirus_isolate_GPCM_complete_genome_orf3238	1760	2305	+	ORF	orf_MK473881_Gammarus_pulex_flavivirus_isolate_GPCM_complete_genome_1760_2305	getorf	MK473881_Gammarus_pulex_flavivirus_isolate_GPCM_complete_genome_orf3238	NA	NA	545	NA
MK473881_Gammarus_pulex_flavivirus_isolate_GPCM_complete_genome	MK473881_Gammarus_pulex_flavivirus_isolate_GPCM_complete_genome_orf3329	3933	11390	+	ORF	orf_MK473881_Gammarus_pulex_flavivirus_isolate_GPCM_complete_genome_3933_11390	getorf	MK473881_Gammarus_pulex_flavivirus_isolate_GPCM_complete_genome_orf3329	NA	NA	7457	NA
MK473881_Gammarus_pulex_flavivirus_isolate_GPCM_complete_genome	MK473881_Gammarus_pulex_flavivirus_isolate_GPCM_complete_genome_orf3256	3403	3931	+	protein_match	match$492_1134_1310	Pfam	PF00948	IPR001157	NA	528	Flavivirus non-structural protein NS1 -
MK473881_Gammarus_pulex_flavivirus_isolate_GPCM_complete_genome	MK473881_Gammarus_pulex_flavivirus_isolate_GPCM_complete_genome_orf3329	5403	5844	+	protein_match	match$534_490_637	Pfam	PF00949	IPR001850	"GO:0003723","GO:0003724","GO:0005524"	441	Flavivirus NS3, petidase S7 GO:0003723|GO:0003724|GO:0005524
MK473881_Gammarus_pulex_flavivirus_isolate_GPCM_complete_genome	MK473881_Gammarus_pulex_flavivirus_isolate_GPCM_complete_genome_orf3329	5949	6315	+	protein_match	match$535_672_794	Pfam	PF07652	IPR011492	"GO:0004386","GO:0005524"	366	DEAD box, Flavivirus GO:0004386|GO:0005524
MK473881_Gammarus_pulex_flavivirus_isolate_GPCM_complete_genome	MK473881_Gammarus_pulex_flavivirus_isolate_GPCM_complete_genome_orf3329	8850	9348	+	protein_match	match$538_1639_1805	Pfam	PF01728	IPR002877	"GO:0008168","GO:0032259"	498	Ribosomal RNA methyltransferase, FtsJ domain GO:0008168|GO:0032259
MK473881_Gammarus_pulex_flavivirus_isolate_GPCM_complete_genome	MK473881_Gammarus_pulex_flavivirus_isolate_GPCM_complete_genome_orf3329	9492	11256	+	protein_match	match$548_1853_2441	Pfam	PF00972	IPR000208	"GO:0003968","GO:0005524"	1764	RNA-directed RNA polymerase, flavivirus GO:0003968|GO:0005524
MK473881_Gammarus_pulex_flavivirus_isolate_GPCM_complete_genome	MK473881_Gammarus_pulex_flavivirus_isolate_GPCM_complete_genome_orf3256	304	805	+	protein_match	match$493_101_268	PIRSR	PIRSR003817-3	NA	NA	501	NA
MK473881_Gammarus_pulex_flavivirus_isolate_GPCM_complete_genome	MK473881_Gammarus_pulex_flavivirus_isolate_GPCM_complete_genome_orf3329	8736	11247	+	protein_match	match$536_1601_2438	PIRSR	PIRSR003817-4	NA	NA	2511	NA
MK473881_Gammarus_pulex_flavivirus_isolate_GPCM_complete_genome	MK473881_Gammarus_pulex_flavivirus_isolate_GPCM_complete_genome_orf3329	4689	6864	+	protein_match	match$539_252_977	PIRSR	PIRSR003817-1	NA	NA	2175	NA
MK473881_Gammarus_pulex_flavivirus_isolate_GPCM_complete_genome	MK473881_Gammarus_pulex_flavivirus_isolate_GPCM_complete_genome_orf3329	8913	9129	+	protein_match	match$552_1660_1732	PIRSR	PIRSR028774-2	NA	NA	216	NA
MK473881_Gammarus_pulex_flavivirus_isolate_GPCM_complete_genome	MK473881_Gammarus_pulex_flavivirus_isolate_GPCM_complete_genome_orf3329	6420	6903	+	protein_match	match$533_829_990	ProSiteProfiles	PS51194	IPR001650	NA	483	Helicase, C-terminal -
MK473881_Gammarus_pulex_flavivirus_isolate_GPCM_complete_genome	MK473881_Gammarus_pulex_flavivirus_isolate_GPCM_complete_genome_orf3329	6015	6363	+	protein_match	match$542_694_810	ProSiteProfiles	PS51192	IPR014001	NA	348	Helicase superfamily 1/2, ATP-binding domain -
MK473881_Gammarus_pulex_flavivirus_isolate_GPCM_complete_genome	MK473881_Gammarus_pulex_flavivirus_isolate_GPCM_complete_genome_orf3329	5334	5919	+	protein_match	match$546_467_662	ProSiteProfiles	PS51528	IPR001850	"GO:0003723","GO:0003724","GO:0005524"	585	Flavivirus NS3, petidase S7 GO:0003723|GO:0003724|GO:0005524
MK473881_Gammarus_pulex_flavivirus_isolate_GPCM_complete_genome	MK473881_Gammarus_pulex_flavivirus_isolate_GPCM_complete_genome_orf3329	10251	10665	+	protein_match	match$553_2106_2244	ProSiteProfiles	PS50507	IPR007094	"GO:0003968","GO:0039694"	414	RNA-directed RNA polymerase, catalytic domain GO:0003968|GO:0039694
MK473881_Gammarus_pulex_flavivirus_isolate_GPCM_complete_genome	MK473881_Gammarus_pulex_flavivirus_isolate_GPCM_complete_genome	1	11883	+	nucleic_acid	MK473881_Gammarus_pulex_flavivirus_isolate_GPCM_complete_genome	provided_by_user	MK473881_Gammarus_pulex_flavivirus_isolate_GPCM_complete_genome	NA	NA	11882	NA
MK473881_Gammarus_pulex_flavivirus_isolate_GPCM_complete_genome	MK473881_Gammarus_pulex_flavivirus_isolate_GPCM_complete_genome_orf3256	454	829	+	protein_match	match$495_151_276	SUPERFAMILY	SSF56983	IPR036253	NA	375	Flavivirus glycoprotein, central and dimerisation domain superfamily -
MK473881_Gammarus_pulex_flavivirus_isolate_GPCM_complete_genome	MK473881_Gammarus_pulex_flavivirus_isolate_GPCM_complete_genome_orf3329	5961	6786	+	protein_match	match$537_676_951	SUPERFAMILY	SSF52540	IPR027417	NA	825	P-loop containing nucleoside triphosphate hydrolase -
MK473881_Gammarus_pulex_flavivirus_isolate_GPCM_complete_genome	MK473881_Gammarus_pulex_flavivirus_isolate_GPCM_complete_genome_orf3329	8739	9417	+	protein_match	match$540_1602_1828	SUPERFAMILY	SSF53335	IPR029063	NA	678	S-adenosyl-L-methionine-dependent methyltransferase superfamily -
MK473881_Gammarus_pulex_flavivirus_isolate_GPCM_complete_genome	MK473881_Gammarus_pulex_flavivirus_isolate_GPCM_complete_genome_orf3329	5379	5829	+	protein_match	match$543_482_632	SUPERFAMILY	SSF50494	IPR009003	NA	450	Peptidase S1, PA clan -
MK473881_Gammarus_pulex_flavivirus_isolate_GPCM_complete_genome	MK473881_Gammarus_pulex_flavivirus_isolate_GPCM_complete_genome_orf3329	9726	11241	+	protein_match	match$550_1931_2436	SUPERFAMILY	SSF56672	IPR043502	NA	1515	DNA/RNA polymerase superfamily -
MN062427_Bald_eagle_hepacivirus_isolate_NA03-001_complete_genome	MN062427_Bald_eagle_hepacivirus_isolate_NA03-001_complete_genome_orf775	6446	6605	+	protein_match	match$437_1978_2031	Gene3D	G3DSA:2.20.25.210	IPR038170	NA	159	NS5A domain 1a superfamily -
MN062427_Bald_eagle_hepacivirus_isolate_NA03-001_complete_genome	MN062427_Bald_eagle_hepacivirus_isolate_NA03-001_complete_genome_orf775	9902	10226	+	protein_match	match$439_3130_3238	Gene3D	G3DSA:3.30.70.270	IPR043128	NA	324	Reverse transcriptase/Diguanylate cyclase domain -
MN062427_Bald_eagle_hepacivirus_isolate_NA03-001_complete_genome	MN062427_Bald_eagle_hepacivirus_isolate_NA03-001_complete_genome_orf775	4493	4961	+	protein_match	match$443_1327_1483	Gene3D	G3DSA:3.40.50.300	IPR027417	NA	468	P-loop containing nucleoside triphosphate hydrolase -
MN062427_Bald_eagle_hepacivirus_isolate_NA03-001_complete_genome	MN062427_Bald_eagle_hepacivirus_isolate_NA03-001_complete_genome_orf775	3473	3794	+	protein_match	match$447_987_1094	Gene3D	G3DSA:2.40.10.120	NA	NA	321	NA
MN062427_Bald_eagle_hepacivirus_isolate_NA03-001_complete_genome	MN062427_Bald_eagle_hepacivirus_isolate_NA03-001_complete_genome_orf775	3803	4046	+	protein_match	match$448_1097_1178	Gene3D	G3DSA:2.40.10.10	IPR043504	NA	243	Peptidase S1, PA clan, chymotrypsin-like fold -
MN062427_Bald_eagle_hepacivirus_isolate_NA03-001_complete_genome	MN062427_Bald_eagle_hepacivirus_isolate_NA03-001_complete_genome_orf775	4964	5345	+	protein_match	match$451_1484_1611	Gene3D	G3DSA:1.10.820.10	NA	NA	381	NA
MN062427_Bald_eagle_hepacivirus_isolate_NA03-001_complete_genome	MN062427_Bald_eagle_hepacivirus_isolate_NA03-001_complete_genome_orf775	4049	4490	+	protein_match	match$452_1179_1326	Gene3D	G3DSA:3.40.50.300	IPR027417	NA	441	P-loop containing nucleoside triphosphate hydrolase -
MN062427_Bald_eagle_hepacivirus_isolate_NA03-001_complete_genome	MN062427_Bald_eagle_hepacivirus_isolate_NA03-001_complete_genome_orf775	9695	9884	+	protein_match	match$454_3061_3124	Gene3D	G3DSA:3.30.70.270	IPR043128	NA	189	Reverse transcriptase/Diguanylate cyclase domain -
MN062427_Bald_eagle_hepacivirus_isolate_NA03-001_complete_genome	MN062427_Bald_eagle_hepacivirus_isolate_NA03-001_complete_genome_orf775	512	10867	+	ORF	orf_MN062427_Bald_eagle_hepacivirus_isolate_NA03-001_complete_genome_512_10867	getorf	MN062427_Bald_eagle_hepacivirus_isolate_NA03-001_complete_genome_orf775	NA	NA	10355	NA
MN062427_Bald_eagle_hepacivirus_isolate_NA03-001_complete_genome	MN062427_Bald_eagle_hepacivirus_isolate_NA03-001_complete_genome_orf775	3605	4010	+	protein_match	match$434_1031_1166	Pfam	PF02907	IPR004109	"GO:0006508","GO:0008236","GO:0019087"	405	Hepatitis C virus, NS3 protease, Peptidase S29 GO:0006508|GO:0008236|GO:0019087
MN062427_Bald_eagle_hepacivirus_isolate_NA03-001_complete_genome	MN062427_Bald_eagle_hepacivirus_isolate_NA03-001_complete_genome_orf775	2858	3443	+	protein_match	match$435_782_977	Pfam	PF01538	IPR002518	"GO:0004197"	585	Hepatitis C virus, Non-structural protein NS2 GO:0004197
MN062427_Bald_eagle_hepacivirus_isolate_NA03-001_complete_genome	MN062427_Bald_eagle_hepacivirus_isolate_NA03-001_complete_genome_orf775	4166	4493	+	protein_match	match$438_1218_1327	Pfam	PF07652	IPR011492	"GO:0004386","GO:0005524"	327	DEAD box, Flavivirus GO:0004386|GO:0005524
MN062427_Bald_eagle_hepacivirus_isolate_NA03-001_complete_genome	MN062427_Bald_eagle_hepacivirus_isolate_NA03-001_complete_genome_orf775	9293	10649	+	protein_match	match$444_2927_3379	Pfam	PF00998	IPR002166	"GO:0003723","GO:0003968","GO:0039694"	1356	RNA dependent RNA polymerase, hepatitis C virus GO:0003723|GO:0003968|GO:0039694
MN062427_Bald_eagle_hepacivirus_isolate_NA03-001_complete_genome	MN062427_Bald_eagle_hepacivirus_isolate_NA03-001_complete_genome_orf775	5594	6143	+	protein_match	match$445_1694_1877	Pfam	PF01001	IPR001490	"GO:0003968","GO:0004197","GO:0004252","GO:0017111"	549	Hepatitis C virus, Non-structural protein NS4b GO:0003968|GO:0004197|GO:0004252|GO:0017111
MN062427_Bald_eagle_hepacivirus_isolate_NA03-001_complete_genome	MN062427_Bald_eagle_hepacivirus_isolate_NA03-001_complete_genome_orf775	887	1082	+	protein_match	match$446_125_190	Pfam	PF01542	IPR002521	"GO:0005198"	195	Hepatitis C virus, Core protein, C-terminal GO:0005198
MN062427_Bald_eagle_hepacivirus_isolate_NA03-001_complete_genome	MN062427_Bald_eagle_hepacivirus_isolate_NA03-001_complete_genome_orf775	1112	1643	+	protein_match	match$450_200_377	Pfam	PF01539	IPR002519	"GO:0019031"	531	Hepatitis C virus, Envelope glycoprotein E1 GO:0019031
MN062427_Bald_eagle_hepacivirus_isolate_NA03-001_complete_genome	MN062427_Bald_eagle_hepacivirus_isolate_NA03-001_complete_genome_orf775	4544	5054	+	protein_match	match$436_1344_1514	ProSiteProfiles	PS51194	IPR001650	NA	510	Helicase, C-terminal -
MN062427_Bald_eagle_hepacivirus_isolate_NA03-001_complete_genome	MN062427_Bald_eagle_hepacivirus_isolate_NA03-001_complete_genome_orf775	4082	4535	+	protein_match	match$453_1190_1341	ProSiteProfiles	PS51192	IPR014001	NA	453	Helicase superfamily 1/2, ATP-binding domain -
MN062427_Bald_eagle_hepacivirus_isolate_NA03-001_complete_genome	MN062427_Bald_eagle_hepacivirus_isolate_NA03-001_complete_genome_orf775	3518	4055	+	protein_match	match$456_1002_1181	ProSiteProfiles	PS51822	IPR004109	"GO:0006508","GO:0008236","GO:0019087"	537	Hepatitis C virus, NS3 protease, Peptidase S29 GO:0006508|GO:0008236|GO:0019087
MN062427_Bald_eagle_hepacivirus_isolate_NA03-001_complete_genome	MN062427_Bald_eagle_hepacivirus_isolate_NA03-001_complete_genome_orf775	9773	10127	+	protein_match	match$457_3087_3205	ProSiteProfiles	PS50507	IPR007094	"GO:0003968","GO:0039694"	354	RNA-directed RNA polymerase, catalytic domain GO:0003968|GO:0039694
MN062427_Bald_eagle_hepacivirus_isolate_NA03-001_complete_genome	MN062427_Bald_eagle_hepacivirus_isolate_NA03-001_complete_genome	1	11013	+	nucleic_acid	MN062427_Bald_eagle_hepacivirus_isolate_NA03-001_complete_genome	provided_by_user	MN062427_Bald_eagle_hepacivirus_isolate_NA03-001_complete_genome	NA	NA	11012	NA
MN062427_Bald_eagle_hepacivirus_isolate_NA03-001_complete_genome	MN062427_Bald_eagle_hepacivirus_isolate_NA03-001_complete_genome_orf775	4043	4592	+	protein_match	match$455_1177_1360	SMART	SM00487	IPR014001	NA	549	Helicase superfamily 1/2, ATP-binding domain -
MN062427_Bald_eagle_hepacivirus_isolate_NA03-001_complete_genome	MN062427_Bald_eagle_hepacivirus_isolate_NA03-001_complete_genome_orf775	4094	4928	+	protein_match	match$440_1194_1472	SUPERFAMILY	SSF52540	IPR027417	NA	834	P-loop containing nucleoside triphosphate hydrolase -
MN062427_Bald_eagle_hepacivirus_isolate_NA03-001_complete_genome	MN062427_Bald_eagle_hepacivirus_isolate_NA03-001_complete_genome_orf775	9275	10613	+	protein_match	match$442_2921_3367	SUPERFAMILY	SSF56672	IPR043502	NA	1338	DNA/RNA polymerase superfamily -
MN062427_Bald_eagle_hepacivirus_isolate_NA03-001_complete_genome	MN062427_Bald_eagle_hepacivirus_isolate_NA03-001_complete_genome_orf775	3518	4046	+	protein_match	match$458_1002_1178	SUPERFAMILY	SSF50494	IPR009003	NA	528	Peptidase S1, PA clan -
MN551109_Plasmopara_viticola_lesion_associated_flavi-like_virus_1_isolate_DMS9-DN9321_ORF2_and_RdRp_genes_complete_cds	MN551109_Plasmopara_viticola_lesion_associated_flavi-like_virus_1_isolate_DMS9-DN9321_ORF2_and_RdRp_genes_complete_cds_orf2793	3558	3981	+	protein_match	match$34_356_497	Gene3D	G3DSA:3.40.50.300	NA	IPR027417	423	P-loop containing nucleoside triphosphate hydrolase -
MN551109_Plasmopara_viticola_lesion_associated_flavi-like_virus_1_isolate_DMS9-DN9321_ORF2_and_RdRp_genes_complete_cds	MN551109_Plasmopara_viticola_lesion_associated_flavi-like_virus_1_isolate_DMS9-DN9321_ORF2_and_RdRp_genes_complete_cds_orf2793	2550	3066	+	protein_match	match$37_20_192	Gene3D	G3DSA:2.40.10.120	NA	NA	516	NA
MN551109_Plasmopara_viticola_lesion_associated_flavi-like_virus_1_isolate_DMS9-DN9321_ORF2_and_RdRp_genes_complete_cds	MN551109_Plasmopara_viticola_lesion_associated_flavi-like_virus_1_isolate_DMS9-DN9321_ORF2_and_RdRp_genes_complete_cds_orf2793	3120	3555	+	protein_match	match$41_210_355	Gene3D	G3DSA:3.40.50.300	NA	IPR027417	435	P-loop containing nucleoside triphosphate hydrolase -
MN551109_Plasmopara_viticola_lesion_associated_flavi-like_virus_1_isolate_DMS9-DN9321_ORF2_and_RdRp_genes_complete_cds	MN551109_Plasmopara_viticola_lesion_associated_flavi-like_virus_1_isolate_DMS9-DN9321_ORF2_and_RdRp_genes_complete_cds_orf2793	2490	7910	+	ORF	orf_MN551109_2490_7910	getorf	MN551109_orf2793	NA	NA	5420	NA
MN551109_Plasmopara_viticola_lesion_associated_flavi-like_virus_1_isolate_DMS9-DN9321_ORF2_and_RdRp_genes_complete_cds	MN551109_Plasmopara_viticola_lesion_associated_flavi-like_virus_1_isolate_DMS9-DN9321_ORF2_and_RdRp_genes_complete_cds_orf2793	3105	3513	+	protein_match	match$35_205_341	Pfam	PF00270	"GO:0003676","GO:0005524"	IPR011545	408	DEAD/DEAH box helicase domain GO:0003676|GO:0005524
MN551109_Plasmopara_viticola_lesion_associated_flavi-like_virus_1_isolate_DMS9-DN9321_ORF2_and_RdRp_genes_complete_cds	MN551109_Plasmopara_viticola_lesion_associated_flavi-like_virus_1_isolate_DMS9-DN9321_ORF2_and_RdRp_genes_complete_cds_orf2793	6813	7551	+	protein_match	match$44_1441_1687	Pfam	PF00680	"GO:0003723","GO:0003968","GO:0006351"	IPR001205	738	RNA-directed RNA polymerase, C-terminal domain GO:0003723|GO:0003968|GO:0006351
MN551109_Plasmopara_viticola_lesion_associated_flavi-like_virus_1_isolate_DMS9-DN9321_ORF2_and_RdRp_genes_complete_cds	MN551109_Plasmopara_viticola_lesion_associated_flavi-like_virus_1_isolate_DMS9-DN9321_ORF2_and_RdRp_genes_complete_cds_orf2793	2583	3948	+	protein_match	match$43_31_486	PIRSR	PIRSR003817-1	NA	NA	1365	NA
MN551109_Plasmopara_viticola_lesion_associated_flavi-like_virus_1_isolate_DMS9-DN9321_ORF2_and_RdRp_genes_complete_cds	MN551109_Plasmopara_viticola_lesion_associated_flavi-like_virus_1_isolate_DMS9-DN9321_ORF2_and_RdRp_genes_complete_cds_orf2793	3585	4050	+	protein_match	match$36_365_520	ProSiteProfiles	PS51194	NA	IPR001650	465	Helicase, C-terminal -
MN551109_Plasmopara_viticola_lesion_associated_flavi-like_virus_1_isolate_DMS9-DN9321_ORF2_and_RdRp_genes_complete_cds	MN551109_Plasmopara_viticola_lesion_associated_flavi-like_virus_1_isolate_DMS9-DN9321_ORF2_and_RdRp_genes_complete_cds_orf2793	7029	7392	+	protein_match	match$38_1513_1634	ProSiteProfiles	PS50507	"GO:0003968","GO:0039694"	IPR007094	363	RNA-directed RNA polymerase, catalytic domain GO:0003968|GO:0039694
MN551109_Plasmopara_viticola_lesion_associated_flavi-like_virus_1_isolate_DMS9-DN9321_ORF2_and_RdRp_genes_complete_cds	MN551109_Plasmopara_viticola_lesion_associated_flavi-like_virus_1_isolate_DMS9-DN9321_ORF2_and_RdRp_genes_complete_cds_orf2793	3105	3552	+	protein_match	match$42_205_354	ProSiteProfiles	PS51192	NA	IPR014001	447	Helicase superfamily 1/2, ATP-binding domain -
MN551109_Plasmopara_viticola_lesion_associated_flavi-like_virus_1_isolate_DMS9-DN9321_ORF2_and_RdRp_genes_complete_cds	MN551109_Plasmopara_viticola_lesion_associated_flavi-like_virus_1_isolate_DMS9-DN9321_ORF2_and_RdRp_genes_complete_cds	1	8851	+	nucleic_acid	MN551109	provided_by_user	MN551109	NA	NA	8850	NA
MN551109_Plasmopara_viticola_lesion_associated_flavi-like_virus_1_isolate_DMS9-DN9321_ORF2_and_RdRp_genes_complete_cds	MN551109_Plasmopara_viticola_lesion_associated_flavi-like_virus_1_isolate_DMS9-DN9321_ORF2_and_RdRp_genes_complete_cds_orf2793	3072	3582	+	protein_match	match$33_194_364	SMART	SM00487	NA	IPR014001	510	Helicase superfamily 1/2, ATP-binding domain -
MN551109_Plasmopara_viticola_lesion_associated_flavi-like_virus_1_isolate_DMS9-DN9321_ORF2_and_RdRp_genes_complete_cds	MN551109_Plasmopara_viticola_lesion_associated_flavi-like_virus_1_isolate_DMS9-DN9321_ORF2_and_RdRp_genes_complete_cds_orf2793	6786	7758	+	protein_match	match$39_1432_1756	SUPERFAMILY	SSF56672	NA	IPR043502	972	DNA/RNA polymerase superfamily -
MN551109_Plasmopara_viticola_lesion_associated_flavi-like_virus_1_isolate_DMS9-DN9321_ORF2_and_RdRp_genes_complete_cds	MN551109_Plasmopara_viticola_lesion_associated_flavi-like_virus_1_isolate_DMS9-DN9321_ORF2_and_RdRp_genes_complete_cds_orf2793	3123	3963	+	protein_match	match$45_211_491	SUPERFAMILY	SSF52540	NA	IPR027417	840	P-loop containing nucleoside triphosphate hydrolase -
MN551109_Plasmopara_viticola_lesion_associated_flavi-like_virus_1_isolate_DMS9-DN9321_ORF2_and_RdRp_genes_complete_cds	MN551109_Plasmopara_viticola_lesion_associated_flavi-like_virus_1_isolate_DMS9-DN9321_ORF2_and_RdRp_genes_complete_cds_orf2793	2616	3036	+	protein_match	match$46_42_182	SUPERFAMILY	SSF50494	NA	IPR009003	420	Peptidase S1, PA clan -
MN565682_Bremia_lactucae_associated_ssRNA_virus_1_isolate_DML-A_DN41646_RNA-dependent_RNA_polymerase_gene_complete_cds	MN565682_Bremia_lactucae_associated_ssRNA_virus_1_isolate_DML-A_DN41646_RNA-dependent_RNA_polymerase_gene_complete_cds_orf2413	1442	1931	+	protein_match	match$191_463_626	Gene3D	G3DSA:3.40.50.300	NA	IPR027417	489	P-loop containing nucleoside triphosphate hydrolase -
MN565682_Bremia_lactucae_associated_ssRNA_virus_1_isolate_DML-A_DN41646_RNA-dependent_RNA_polymerase_gene_complete_cds	MN565682_Bremia_lactucae_associated_ssRNA_virus_1_isolate_DML-A_DN41646_RNA-dependent_RNA_polymerase_gene_complete_cds_orf2413	1034	1436	+	protein_match	match$193_327_461	Gene3D	G3DSA:2.40.10.120	NA	NA	402	NA
MN565682_Bremia_lactucae_associated_ssRNA_virus_1_isolate_DML-A_DN41646_RNA-dependent_RNA_polymerase_gene_complete_cds	MN565682_Bremia_lactucae_associated_ssRNA_virus_1_isolate_DML-A_DN41646_RNA-dependent_RNA_polymerase_gene_complete_cds_orf2413	1934	2321	+	protein_match	match$194_627_756	Gene3D	G3DSA:3.40.50.300	NA	IPR027417	387	P-loop containing nucleoside triphosphate hydrolase -
MN565682_Bremia_lactucae_associated_ssRNA_virus_1_isolate_DML-A_DN41646_RNA-dependent_RNA_polymerase_gene_complete_cds	MN565682_Bremia_lactucae_associated_ssRNA_virus_1_isolate_DML-A_DN41646_RNA-dependent_RNA_polymerase_gene_complete_cds_orf2413	53	14209	+	ORF	orf_MN565682_53_14209	getorf	MN565682_orf2413	NA	NA	14156	NA
MN565682_Bremia_lactucae_associated_ssRNA_virus_1_isolate_DML-A_DN41646_RNA-dependent_RNA_polymerase_gene_complete_cds	MN565682_Bremia_lactucae_associated_ssRNA_virus_1_isolate_DML-A_DN41646_RNA-dependent_RNA_polymerase_gene_complete_cds_orf2413	13643	13760	+	protein_match	match$190_4530_4569	Pfam	PF01139	"GO:0006396","GO:0008452"	IPR001233	117	RNA-splicing ligase, RtcB GO:0006396|GO:0008452
MN565682_Bremia_lactucae_associated_ssRNA_virus_1_isolate_DML-A_DN41646_RNA-dependent_RNA_polymerase_gene_complete_cds	MN565682_Bremia_lactucae_associated_ssRNA_virus_1_isolate_DML-A_DN41646_RNA-dependent_RNA_polymerase_gene_complete_cds_orf2413	10691	11357	+	protein_match	match$197_3546_3768	Pfam	PF00998	"GO:0003723","GO:0003968","GO:0039694"	IPR002166	666	RNA dependent RNA polymerase, hepatitis C virus GO:0003723|GO:0003968|GO:0039694
MN565682_Bremia_lactucae_associated_ssRNA_virus_1_isolate_DML-A_DN41646_RNA-dependent_RNA_polymerase_gene_complete_cds	MN565682_Bremia_lactucae_associated_ssRNA_virus_1_isolate_DML-A_DN41646_RNA-dependent_RNA_polymerase_gene_complete_cds_orf2413	1073	1433	+	protein_match	match$187_340_460	PIRSR	PIRSR003817-1	NA	NA	360	NA
MN565682_Bremia_lactucae_associated_ssRNA_virus_1_isolate_DML-A_DN41646_RNA-dependent_RNA_polymerase_gene_complete_cds	MN565682_Bremia_lactucae_associated_ssRNA_virus_1_isolate_DML-A_DN41646_RNA-dependent_RNA_polymerase_gene_complete_cds_orf2413	1469	1904	+	protein_match	match$195_472_617	ProSiteProfiles	PS51192	NA	IPR014001	435	Helicase superfamily 1/2, ATP-binding domain -
MN565682_Bremia_lactucae_associated_ssRNA_virus_1_isolate_DML-A_DN41646_RNA-dependent_RNA_polymerase_gene_complete_cds	MN565682_Bremia_lactucae_associated_ssRNA_virus_1_isolate_DML-A_DN41646_RNA-dependent_RNA_polymerase_gene_complete_cds	1	15723	+	nucleic_acid	MN565682	provided_by_user	MN565682	NA	NA	15722	NA
MN565682_Bremia_lactucae_associated_ssRNA_virus_1_isolate_DML-A_DN41646_RNA-dependent_RNA_polymerase_gene_complete_cds	MN565682_Bremia_lactucae_associated_ssRNA_virus_1_isolate_DML-A_DN41646_RNA-dependent_RNA_polymerase_gene_complete_cds_orf2413	1433	1958	+	protein_match	match$189_460_635	SMART	SM00487	NA	IPR014001	525	Helicase superfamily 1/2, ATP-binding domain -
MN565682_Bremia_lactucae_associated_ssRNA_virus_1_isolate_DML-A_DN41646_RNA-dependent_RNA_polymerase_gene_complete_cds	MN565682_Bremia_lactucae_associated_ssRNA_virus_1_isolate_DML-A_DN41646_RNA-dependent_RNA_polymerase_gene_complete_cds_orf2413	13445	13871	+	protein_match	match$184_4464_4606	SUPERFAMILY	SSF103365	"GO:0006396","GO:0008452"	IPR036025	426	tRNA-splicing ligase RtcB-like superfamily GO:0006396|GO:0008452
MN565682_Bremia_lactucae_associated_ssRNA_virus_1_isolate_DML-A_DN41646_RNA-dependent_RNA_polymerase_gene_complete_cds	MN565682_Bremia_lactucae_associated_ssRNA_virus_1_isolate_DML-A_DN41646_RNA-dependent_RNA_polymerase_gene_complete_cds_orf2413	10262	11645	+	protein_match	match$186_3403_3864	SUPERFAMILY	SSF56672	NA	IPR043502	1383	DNA/RNA polymerase superfamily -
MN565682_Bremia_lactucae_associated_ssRNA_virus_1_isolate_DML-A_DN41646_RNA-dependent_RNA_polymerase_gene_complete_cds	MN565682_Bremia_lactucae_associated_ssRNA_virus_1_isolate_DML-A_DN41646_RNA-dependent_RNA_polymerase_gene_complete_cds_orf2413	1475	2315	+	protein_match	match$192_474_754	SUPERFAMILY	SSF52540	NA	IPR027417	840	P-loop containing nucleoside triphosphate hydrolase -
MN565682_Bremia_lactucae_associated_ssRNA_virus_1_isolate_DML-A_DN41646_RNA-dependent_RNA_polymerase_gene_complete_cds	MN565682_Bremia_lactucae_associated_ssRNA_virus_1_isolate_DML-A_DN41646_RNA-dependent_RNA_polymerase_gene_complete_cds_orf2413	1058	1391	+	protein_match	match$196_335_446	SUPERFAMILY	SSF50494	NA	IPR009003	333	Peptidase S1, PA clan -
MT084113_Infectious_precocity_virus_isolate_MR2018_complete_genome	MT084113_Infectious_precocity_virus_isolate_MR2018_complete_genome_orf3683	6784	7273	+	protein_match	match$154_427_590	Gene3D	G3DSA:2.40.10.120	NA	NA	489	NA
MT084113_Infectious_precocity_virus_isolate_MR2018_complete_genome	MT084113_Infectious_precocity_virus_isolate_MR2018_complete_genome_orf3683	7717	8176	+	protein_match	match$156_738_891	Gene3D	G3DSA:3.40.50.300	IPR027417	NA	459	P-loop containing nucleoside triphosphate hydrolase -
MT084113_Infectious_precocity_virus_isolate_MR2018_complete_genome	MT084113_Infectious_precocity_virus_isolate_MR2018_complete_genome_orf3683	7309	7708	+	protein_match	match$161_602_735	Gene3D	G3DSA:3.40.50.300	IPR027417	NA	399	P-loop containing nucleoside triphosphate hydrolase -
MT084113_Infectious_precocity_virus_isolate_MR2018_complete_genome	MT084113_Infectious_precocity_virus_isolate_MR2018_complete_genome_orf3683	10660	10942	+	protein_match	match$164_1719_1813	Gene3D	G3DSA:1.10.260.90	NA	NA	282	NA
MT084113_Infectious_precocity_virus_isolate_MR2018_complete_genome	MT084113_Infectious_precocity_virus_isolate_MR2018_complete_genome_orf3683	5503	12087	+	ORF	orf_MT084113_Infectious_precocity_virus_isolate_MR2018_complete_genome_5503_12087	getorf	MT084113_Infectious_precocity_virus_isolate_MR2018_complete_genome_orf3683	NA	NA	6584	NA
MT084113_Infectious_precocity_virus_isolate_MR2018_complete_genome	MT084113_Infectious_precocity_virus_isolate_MR2018_complete_genome_orf3606	923	5557	+	ORF	orf_MT084113_Infectious_precocity_virus_isolate_MR2018_complete_genome_923_5557	getorf	MT084113_Infectious_precocity_virus_isolate_MR2018_complete_genome_orf3606	NA	NA	4634	NA
MT084113_Infectious_precocity_virus_isolate_MR2018_complete_genome	MT084113_Infectious_precocity_virus_isolate_MR2018_complete_genome_orf3683	7324	7621	+	protein_match	match$152_607_706	Pfam	PF07652	IPR011492	"GO:0004386","GO:0005524"	297	DEAD box, Flavivirus GO:0004386|GO:0005524
MT084113_Infectious_precocity_virus_isolate_MR2018_complete_genome	MT084113_Infectious_precocity_virus_isolate_MR2018_complete_genome_orf3683	10354	11896	+	protein_match	match$163_1617_2131	Pfam	PF00972	IPR000208	"GO:0003968","GO:0005524"	1542	RNA-directed RNA polymerase, flavivirus GO:0003968|GO:0005524
MT084113_Infectious_precocity_virus_isolate_MR2018_complete_genome	MT084113_Infectious_precocity_virus_isolate_MR2018_complete_genome_orf3683	10357	11833	+	protein_match	match$157_1618_2110	PIRSR	PIRSR003817-4	NA	NA	1476	NA
MT084113_Infectious_precocity_virus_isolate_MR2018_complete_genome	MT084113_Infectious_precocity_virus_isolate_MR2018_complete_genome_orf3683	6148	8149	+	protein_match	match$160_215_882	PIRSR	PIRSR003817-1	NA	NA	2001	NA
MT084113_Infectious_precocity_virus_isolate_MR2018_complete_genome	MT084113_Infectious_precocity_virus_isolate_MR2018_complete_genome_orf3683	11035	11419	+	protein_match	match$153_1844_1972	ProSiteProfiles	PS50507	IPR007094	"GO:0003968","GO:0039694"	384	RNA-directed RNA polymerase, catalytic domain GO:0003968|GO:0039694
MT084113_Infectious_precocity_virus_isolate_MR2018_complete_genome	MT084113_Infectious_precocity_virus_isolate_MR2018_complete_genome_orf3683	7306	7747	+	protein_match	match$158_601_748	ProSiteProfiles	PS51192	IPR014001	NA	441	Helicase superfamily 1/2, ATP-binding domain -
MT084113_Infectious_precocity_virus_isolate_MR2018_complete_genome	MT084113_Infectious_precocity_virus_isolate_MR2018_complete_genome	1	12630	+	nucleic_acid	MT084113_Infectious_precocity_virus_isolate_MR2018_complete_genome	provided_by_user	MT084113_Infectious_precocity_virus_isolate_MR2018_complete_genome	NA	NA	12629	NA
MT084113_Infectious_precocity_virus_isolate_MR2018_complete_genome	MT084113_Infectious_precocity_virus_isolate_MR2018_complete_genome_orf3683	7867	8149	+	protein_match	match$166_788_882	SMART	SM00490	IPR001650	NA	282	Helicase, C-terminal -
MT084113_Infectious_precocity_virus_isolate_MR2018_complete_genome	MT084113_Infectious_precocity_virus_isolate_MR2018_complete_genome_orf3683	6844	7246	+	protein_match	match$159_447_581	SUPERFAMILY	SSF50494	IPR009003	NA	402	Peptidase S1, PA clan -
MT084113_Infectious_precocity_virus_isolate_MR2018_complete_genome	MT084113_Infectious_precocity_virus_isolate_MR2018_complete_genome_orf3683	10546	11641	+	protein_match	match$162_1681_2046	SUPERFAMILY	SSF56672	IPR043502	NA	1095	DNA/RNA polymerase superfamily -
MT084113_Infectious_precocity_virus_isolate_MR2018_complete_genome	MT084113_Infectious_precocity_virus_isolate_MR2018_complete_genome_orf3683	7327	8170	+	protein_match	match$165_608_889	SUPERFAMILY	SSF52540	IPR027417	NA	843	P-loop containing nucleoside triphosphate hydrolase -
MT084113_Infectious_precocity_virus_isolate_MR2018_complete_genome	MT084113_Infectious_precocity_virus_isolate_MR2018_complete_genome_orf3606	1697	2213	+	protein_match	match$455_258_430	SUPERFAMILY	SSF56983	IPR036253	NA	516	Flavivirus glycoprotein, central and dimerisation domain superfamily -
MT949664.1_Flavivirus_sp._isolate_sequence_91_genomic_sequence_sequence	MT949664.1_Flavivirus_sp._isolate_sequence_91_genomic_sequence_sequence_orf466	3808	4162	+	protein_match	match$324_593_711	Gene3D	G3DSA:3.40.50.300	IPR027417	NA	354	P-loop containing nucleoside triphosphate hydrolase -
MT949664.1_Flavivirus_sp._isolate_sequence_91_genomic_sequence_sequence	MT949664.1_Flavivirus_sp._isolate_sequence_91_genomic_sequence_sequence_orf466	4180	4642	+	protein_match	match$325_717_871	Gene3D	G3DSA:3.40.50.300	IPR027417	NA	462	P-loop containing nucleoside triphosphate hydrolase -
MT949664.1_Flavivirus_sp._isolate_sequence_91_genomic_sequence_sequence	MT949664.1_Flavivirus_sp._isolate_sequence_91_genomic_sequence_sequence_orf466	7162	7444	+	protein_match	match$327_1711_1805	Gene3D	G3DSA:1.10.260.90	NA	NA	282	NA
MT949664.1_Flavivirus_sp._isolate_sequence_91_genomic_sequence_sequence	MT949664.1_Flavivirus_sp._isolate_sequence_91_genomic_sequence_sequence_orf466	3160	3805	+	protein_match	match$328_377_592	Gene3D	G3DSA:2.40.10.120	NA	NA	645	NA
MT949664.1_Flavivirus_sp._isolate_sequence_91_genomic_sequence_sequence	MT949664.1_Flavivirus_sp._isolate_sequence_91_genomic_sequence_sequence_orf466	6112	6826	+	protein_match	match$329_1361_1599	Gene3D	G3DSA:3.40.50.150	IPR029063	NA	714	S-adenosyl-L-methionine-dependent methyltransferase superfamily -
MT949664.1_Flavivirus_sp._isolate_sequence_91_genomic_sequence_sequence	MT949664.1_Flavivirus_sp._isolate_sequence_91_genomic_sequence_sequence_orf466	2029	8586	+	ORF	orf_MT949664.1_Flavivirus_sp._isolate_sequence_91_genomic_sequence_sequence_2029_8586	getorf	MT949664.1_Flavivirus_sp._isolate_sequence_91_genomic_sequence_sequence_orf466	NA	NA	6557	NA
MT949664.1_Flavivirus_sp._isolate_sequence_91_genomic_sequence_sequence	MT949664.1_Flavivirus_sp._isolate_sequence_91_genomic_sequence_sequence_orf466	7009	8524	+	protein_match	match$326_1660_2165	Pfam	PF00972	IPR000208	"GO:0003968","GO:0005524"	1515	RNA-directed RNA polymerase, flavivirus GO:0003968|GO:0005524
MT949664.1_Flavivirus_sp._isolate_sequence_91_genomic_sequence_sequence	MT949664.1_Flavivirus_sp._isolate_sequence_91_genomic_sequence_sequence_orf466	7018	8530	+	protein_match	match$322_1663_2167	PIRSR	PIRSR003817-4	NA	NA	1512	NA
MT949664.1_Flavivirus_sp._isolate_sequence_91_genomic_sequence_sequence	MT949664.1_Flavivirus_sp._isolate_sequence_91_genomic_sequence_sequence_orf466	3322	4612	+	protein_match	match$333_431_861	PIRSR	PIRSR003817-1	NA	NA	1290	NA
MT949664.1_Flavivirus_sp._isolate_sequence_91_genomic_sequence_sequence	MT949664.1_Flavivirus_sp._isolate_sequence_91_genomic_sequence_sequence_orf466	4228	4783	+	protein_match	match$321_733_918	ProSiteProfiles	PS51194	IPR001650	NA	555	Helicase, C-terminal -
MT949664.1_Flavivirus_sp._isolate_sequence_91_genomic_sequence_sequence	MT949664.1_Flavivirus_sp._isolate_sequence_91_genomic_sequence_sequence_orf466	7564	7954	+	protein_match	match$331_1845_1975	ProSiteProfiles	PS50507	IPR007094	"GO:0003968","GO:0039694"	390	RNA-directed RNA polymerase, catalytic domain GO:0003968|GO:0039694
MT949664.1_Flavivirus_sp._isolate_sequence_91_genomic_sequence_sequence	MT949664.1_Flavivirus_sp._isolate_sequence_91_genomic_sequence_sequence	1	8821	+	nucleic_acid	MT949664.1_Flavivirus_sp._isolate_sequence_91_genomic_sequence_sequence	provided_by_user	MT949664.1_Flavivirus_sp._isolate_sequence_91_genomic_sequence_sequence	NA	NA	8820	NA
MT949664.1_Flavivirus_sp._isolate_sequence_91_genomic_sequence_sequence	MT949664.1_Flavivirus_sp._isolate_sequence_91_genomic_sequence_sequence_orf466	7132	8386	+	protein_match	match$323_1701_2119	SUPERFAMILY	SSF56672	IPR043502	NA	1254	DNA/RNA polymerase superfamily -
MT949664.1_Flavivirus_sp._isolate_sequence_91_genomic_sequence_sequence	MT949664.1_Flavivirus_sp._isolate_sequence_91_genomic_sequence_sequence_orf466	3334	3769	+	protein_match	match$330_435_580	SUPERFAMILY	SSF50494	IPR009003	NA	435	Peptidase S1, PA clan -
MT949664.1_Flavivirus_sp._isolate_sequence_91_genomic_sequence_sequence	MT949664.1_Flavivirus_sp._isolate_sequence_91_genomic_sequence_sequence_orf466	3823	4612	+	protein_match	match$332_598_861	SUPERFAMILY	SSF52540	IPR027417	NA	789	P-loop containing nucleoside triphosphate hydrolase -
MT949664.1_Flavivirus_sp._isolate_sequence_91_genomic_sequence_sequence	MT949664.1_Flavivirus_sp._isolate_sequence_91_genomic_sequence_sequence_orf466	6214	6349	+	protein_match	match$334_1395_1440	SUPERFAMILY	SSF53335	IPR029063	NA	135	S-adenosyl-L-methionine-dependent methyltransferase superfamily -
MW052131_Waxsystermes_virus_isolate_5A_AMI_1_polyprotein_and_hypothetical_protein_genes_complete_cds	MW052131_Waxsystermes_virus_isolate_5A_AMI_1_polyprotein_and_hypothetical_protein_genes_complete_cds_orf5307	NA	NA	+	protein_match	match$436_2896_2986	Gene3D	G3DSA:1.10.260.90	NA	NA	270	NA
MW052131_Waxsystermes_virus_isolate_5A_AMI_1_polyprotein_and_hypothetical_protein_genes_complete_cds	MW052131_Waxsystermes_virus_isolate_5A_AMI_1_polyprotein_and_hypothetical_protein_genes_complete_cds_orf5307	NA	NA	+	protein_match	match$439_373_577	Gene3D	G3DSA:3.30.67.10	IPR013756	NA	612	Flaviviral glycoprotein E, central domain, subdomain 2 -
MW052131_Waxsystermes_virus_isolate_5A_AMI_1_polyprotein_and_hypothetical_protein_genes_complete_cds	MW052131_Waxsystermes_virus_isolate_5A_AMI_1_polyprotein_and_hypothetical_protein_genes_complete_cds_orf5307	NA	NA	+	protein_match	match$440_1485_1648	Gene3D	G3DSA:2.40.10.120	NA	NA	489	NA
MW052131_Waxsystermes_virus_isolate_5A_AMI_1_polyprotein_and_hypothetical_protein_genes_complete_cds	MW052131_Waxsystermes_virus_isolate_5A_AMI_1_polyprotein_and_hypothetical_protein_genes_complete_cds_orf5307	NA	NA	+	protein_match	match$442_1819_1971	Gene3D	G3DSA:3.40.50.300	IPR027417	NA	456	P-loop containing nucleoside triphosphate hydrolase -
MW052131_Waxsystermes_virus_isolate_5A_AMI_1_polyprotein_and_hypothetical_protein_genes_complete_cds	MW052131_Waxsystermes_virus_isolate_5A_AMI_1_polyprotein_and_hypothetical_protein_genes_complete_cds_orf5307	NA	NA	+	protein_match	match$443_2548_2785	Gene3D	G3DSA:3.40.50.150	IPR029063	NA	711	S-adenosyl-L-methionine-dependent methyltransferase superfamily -
MW052131_Waxsystermes_virus_isolate_5A_AMI_1_polyprotein_and_hypothetical_protein_genes_complete_cds	MW052131_Waxsystermes_virus_isolate_5A_AMI_1_polyprotein_and_hypothetical_protein_genes_complete_cds_orf5307	NA	NA	+	protein_match	match$447_338_606	Gene3D	G3DSA:2.60.98.10	IPR038055	NA	804	Flaviviral glycoprotein E, dimerisation domain -
MW052131_Waxsystermes_virus_isolate_5A_AMI_1_polyprotein_and_hypothetical_protein_genes_complete_cds	MW052131_Waxsystermes_virus_isolate_5A_AMI_1_polyprotein_and_hypothetical_protein_genes_complete_cds_orf5307	NA	NA	+	protein_match	match$450_1672_1815	Gene3D	G3DSA:3.40.50.300	IPR027417	NA	429	P-loop containing nucleoside triphosphate hydrolase -
MW052131_Waxsystermes_virus_isolate_5A_AMI_1_polyprotein_and_hypothetical_protein_genes_complete_cds	MW052131_Waxsystermes_virus_isolate_5A_AMI_1_polyprotein_and_hypothetical_protein_genes_complete_cds_orf5307	NA	NA	+	protein_match	match$451_386_562	Gene3D	G3DSA:3.30.387.10	IPR013755	NA	528	Flaviviral glycoprotein E, central domain, subdomain 1 -
MW052131_Waxsystermes_virus_isolate_5A_AMI_1_polyprotein_and_hypothetical_protein_genes_complete_cds	MW052131_Waxsystermes_virus_isolate_5A_AMI_1_polyprotein_and_hypothetical_protein_genes_complete_cds_orf5307	NA	NA	+	protein_match	match$434_1681_1817	Pfam	PF07652	IPR011492	"GO:0004386","GO:0005524"	408	DEAD box, Flavivirus GO:0004386|GO:0005524
MW052131_Waxsystermes_virus_isolate_5A_AMI_1_polyprotein_and_hypothetical_protein_genes_complete_cds	MW052131_Waxsystermes_virus_isolate_5A_AMI_1_polyprotein_and_hypothetical_protein_genes_complete_cds_orf5307	NA	NA	+	protein_match	match$435_3137_3344	Pfam	PF00972	IPR000208	"GO:0003968","GO:0005524"	621	RNA-directed RNA polymerase, flavivirus GO:0003968|GO:0005524
MW052131_Waxsystermes_virus_isolate_5A_AMI_1_polyprotein_and_hypothetical_protein_genes_complete_cds	MW052131_Waxsystermes_virus_isolate_5A_AMI_1_polyprotein_and_hypothetical_protein_genes_complete_cds_orf5307	NA	NA	+	protein_match	match$435_2804_3120	Pfam	PF00972	IPR000208	"GO:0003968","GO:0005524"	948	RNA-directed RNA polymerase, flavivirus GO:0003968|GO:0005524
MW052131_Waxsystermes_virus_isolate_5A_AMI_1_polyprotein_and_hypothetical_protein_genes_complete_cds	MW052131_Waxsystermes_virus_isolate_5A_AMI_1_polyprotein_and_hypothetical_protein_genes_complete_cds_orf5307	NA	NA	+	protein_match	match$444_338_609	Pfam	PF00869	IPR011998	"GO:0046983"	813	Flavivirus glycoprotein central and dimerisation domain GO:0046983
MW052131_Waxsystermes_virus_isolate_5A_AMI_1_polyprotein_and_hypothetical_protein_genes_complete_cds	MW052131_Waxsystermes_virus_isolate_5A_AMI_1_polyprotein_and_hypothetical_protein_genes_complete_cds_orf5307	NA	NA	+	protein_match	match$452_2550_3344	PIRSR	PIRSR003817-4	NA	NA	2382	NA
MW052131_Waxsystermes_virus_isolate_5A_AMI_1_polyprotein_and_hypothetical_protein_genes_complete_cds	MW052131_Waxsystermes_virus_isolate_5A_AMI_1_polyprotein_and_hypothetical_protein_genes_complete_cds_orf5307	NA	NA	+	protein_match	match$453_1490_1990	PIRSR	PIRSR003817-1	NA	NA	1500	NA
MW052131_Waxsystermes_virus_isolate_5A_AMI_1_polyprotein_and_hypothetical_protein_genes_complete_cds	MW052131_Waxsystermes_virus_isolate_5A_AMI_1_polyprotein_and_hypothetical_protein_genes_complete_cds_orf5307	NA	NA	+	protein_match	match$445_3032_3155	ProSiteProfiles	PS50507	IPR007094	"GO:0003968","GO:0039694"	369	RNA-directed RNA polymerase, catalytic domain GO:0003968|GO:0039694
MW052131_Waxsystermes_virus_isolate_5A_AMI_1_polyprotein_and_hypothetical_protein_genes_complete_cds	MW052131_Waxsystermes_virus_isolate_5A_AMI_1_polyprotein_and_hypothetical_protein_genes_complete_cds_orf5307	NA	NA	+	protein_match	match$437_1689_1965	SUPERFAMILY	SSF52540	IPR027417	NA	828	P-loop containing nucleoside triphosphate hydrolase -
MW052131_Waxsystermes_virus_isolate_5A_AMI_1_polyprotein_and_hypothetical_protein_genes_complete_cds	MW052131_Waxsystermes_virus_isolate_5A_AMI_1_polyprotein_and_hypothetical_protein_genes_complete_cds_orf5307	NA	NA	+	protein_match	match$446_325_609	SUPERFAMILY	SSF56983	IPR036253	NA	852	Flavivirus glycoprotein, central and dimerisation domain superfamily -
MW052131_Waxsystermes_virus_isolate_5A_AMI_1_polyprotein_and_hypothetical_protein_genes_complete_cds	MW052131_Waxsystermes_virus_isolate_5A_AMI_1_polyprotein_and_hypothetical_protein_genes_complete_cds_orf5307	NA	NA	+	protein_match	match$448_2855_3333	SUPERFAMILY	SSF56672	IPR043502	NA	1434	DNA/RNA polymerase superfamily -
MW052131_Waxsystermes_virus_isolate_5A_AMI_1_polyprotein_and_hypothetical_protein_genes_complete_cds	MW052131_Waxsystermes_virus_isolate_5A_AMI_1_polyprotein_and_hypothetical_protein_genes_complete_cds_orf5307	NA	NA	+	protein_match	match$449_1489_1629	SUPERFAMILY	SSF50494	IPR009003	NA	420	Peptidase S1, PA clan -
MW052131.1_Waxsystermes_virus_isolate_5A_AMI_1_polyprotein_and_hypothetical_protein_genes_complete_cds	MW052131.1_Waxsystermes_virus_isolate_5A_AMI_1_polyprotein_and_hypothetical_protein_genes_complete_cds_orf717	8725	8995	+	protein_match	match$415_2896_2986	Gene3D	G3DSA:1.10.260.90	NA	NA	270	NA
MW052131.1_Waxsystermes_virus_isolate_5A_AMI_1_polyprotein_and_hypothetical_protein_genes_complete_cds	MW052131.1_Waxsystermes_virus_isolate_5A_AMI_1_polyprotein_and_hypothetical_protein_genes_complete_cds_orf717	1156	1768	+	protein_match	match$418_373_577	Gene3D	G3DSA:3.30.67.10	IPR013756	NA	612	Flaviviral glycoprotein E, central domain, subdomain 2 -
MW052131.1_Waxsystermes_virus_isolate_5A_AMI_1_polyprotein_and_hypothetical_protein_genes_complete_cds	MW052131.1_Waxsystermes_virus_isolate_5A_AMI_1_polyprotein_and_hypothetical_protein_genes_complete_cds_orf717	4492	4981	+	protein_match	match$419_1485_1648	Gene3D	G3DSA:2.40.10.120	NA	NA	489	NA
MW052131.1_Waxsystermes_virus_isolate_5A_AMI_1_polyprotein_and_hypothetical_protein_genes_complete_cds	MW052131.1_Waxsystermes_virus_isolate_5A_AMI_1_polyprotein_and_hypothetical_protein_genes_complete_cds_orf717	5494	5950	+	protein_match	match$421_1819_1971	Gene3D	G3DSA:3.40.50.300	IPR027417	NA	456	P-loop containing nucleoside triphosphate hydrolase -
MW052131.1_Waxsystermes_virus_isolate_5A_AMI_1_polyprotein_and_hypothetical_protein_genes_complete_cds	MW052131.1_Waxsystermes_virus_isolate_5A_AMI_1_polyprotein_and_hypothetical_protein_genes_complete_cds_orf717	7681	8392	+	protein_match	match$422_2548_2785	Gene3D	G3DSA:3.40.50.150	IPR029063	NA	711	S-adenosyl-L-methionine-dependent methyltransferase superfamily -
MW052131.1_Waxsystermes_virus_isolate_5A_AMI_1_polyprotein_and_hypothetical_protein_genes_complete_cds	MW052131.1_Waxsystermes_virus_isolate_5A_AMI_1_polyprotein_and_hypothetical_protein_genes_complete_cds_orf717	1051	1855	+	protein_match	match$426_338_606	Gene3D	G3DSA:2.60.98.10	IPR038055	NA	804	Flaviviral glycoprotein E, dimerisation domain -
MW052131.1_Waxsystermes_virus_isolate_5A_AMI_1_polyprotein_and_hypothetical_protein_genes_complete_cds	MW052131.1_Waxsystermes_virus_isolate_5A_AMI_1_polyprotein_and_hypothetical_protein_genes_complete_cds_orf717	5053	5482	+	protein_match	match$429_1672_1815	Gene3D	G3DSA:3.40.50.300	IPR027417	NA	429	P-loop containing nucleoside triphosphate hydrolase -
MW052131.1_Waxsystermes_virus_isolate_5A_AMI_1_polyprotein_and_hypothetical_protein_genes_complete_cds	MW052131.1_Waxsystermes_virus_isolate_5A_AMI_1_polyprotein_and_hypothetical_protein_genes_complete_cds_orf717	1195	1723	+	protein_match	match$430_386_562	Gene3D	G3DSA:3.30.387.10	IPR013755	NA	528	Flaviviral glycoprotein E, central domain, subdomain 1 -
MW052131.1_Waxsystermes_virus_isolate_5A_AMI_1_polyprotein_and_hypothetical_protein_genes_complete_cds	MW052131.1_Waxsystermes_virus_isolate_5A_AMI_1_polyprotein_and_hypothetical_protein_genes_complete_cds_orf717	37	10134	+	ORF	orf_MW052131.1_Waxsystermes_virus_isolate_5A_AMI_1_polyprotein_and_hypothetical_protein_genes_complete_cds_37_10134	getorf	MW052131.1_Waxsystermes_virus_isolate_5A_AMI_1_polyprotein_and_hypothetical_protein_genes_complete_cds_orf717	NA	NA	10097	NA
MW052131.1_Waxsystermes_virus_isolate_5A_AMI_1_polyprotein_and_hypothetical_protein_genes_complete_cds	MW052131.1_Waxsystermes_virus_isolate_5A_AMI_1_polyprotein_and_hypothetical_protein_genes_complete_cds_orf717	5080	5488	+	protein_match	match$413_1681_1817	Pfam	PF07652	IPR011492	"GO:0004386","GO:0005524"	408	DEAD box, Flavivirus GO:0004386|GO:0005524
MW052131.1_Waxsystermes_virus_isolate_5A_AMI_1_polyprotein_and_hypothetical_protein_genes_complete_cds	MW052131.1_Waxsystermes_virus_isolate_5A_AMI_1_polyprotein_and_hypothetical_protein_genes_complete_cds_orf717	9448	10069	+	protein_match	match$414_3137_3344	Pfam	PF00972	IPR000208	"GO:0003968","GO:0005524"	621	RNA-directed RNA polymerase, flavivirus GO:0003968|GO:0005524
MW052131.1_Waxsystermes_virus_isolate_5A_AMI_1_polyprotein_and_hypothetical_protein_genes_complete_cds	MW052131.1_Waxsystermes_virus_isolate_5A_AMI_1_polyprotein_and_hypothetical_protein_genes_complete_cds_orf717	8449	9397	+	protein_match	match$414_2804_3120	Pfam	PF00972	IPR000208	"GO:0003968","GO:0005524"	948	RNA-directed RNA polymerase, flavivirus GO:0003968|GO:0005524
MW052131.1_Waxsystermes_virus_isolate_5A_AMI_1_polyprotein_and_hypothetical_protein_genes_complete_cds	MW052131.1_Waxsystermes_virus_isolate_5A_AMI_1_polyprotein_and_hypothetical_protein_genes_complete_cds_orf717	1051	1864	+	protein_match	match$423_338_609	Pfam	PF00869	IPR011998	"GO:0046983"	813	Flavivirus glycoprotein central and dimerisation domain GO:0046983
MW052131.1_Waxsystermes_virus_isolate_5A_AMI_1_polyprotein_and_hypothetical_protein_genes_complete_cds	MW052131.1_Waxsystermes_virus_isolate_5A_AMI_1_polyprotein_and_hypothetical_protein_genes_complete_cds_orf717	7687	10069	+	protein_match	match$431_2550_3344	PIRSR	PIRSR003817-4	NA	NA	2382	NA
MW052131.1_Waxsystermes_virus_isolate_5A_AMI_1_polyprotein_and_hypothetical_protein_genes_complete_cds	MW052131.1_Waxsystermes_virus_isolate_5A_AMI_1_polyprotein_and_hypothetical_protein_genes_complete_cds_orf717	4507	6007	+	protein_match	match$432_1490_1990	PIRSR	PIRSR003817-1	NA	NA	1500	NA
MW052131.1_Waxsystermes_virus_isolate_5A_AMI_1_polyprotein_and_hypothetical_protein_genes_complete_cds	MW052131.1_Waxsystermes_virus_isolate_5A_AMI_1_polyprotein_and_hypothetical_protein_genes_complete_cds_orf717	9133	9502	+	protein_match	match$424_3032_3155	ProSiteProfiles	PS50507	IPR007094	"GO:0003968","GO:0039694"	369	RNA-directed RNA polymerase, catalytic domain GO:0003968|GO:0039694
MW052131.1_Waxsystermes_virus_isolate_5A_AMI_1_polyprotein_and_hypothetical_protein_genes_complete_cds	MW052131.1_Waxsystermes_virus_isolate_5A_AMI_1_polyprotein_and_hypothetical_protein_genes_complete_cds	1	10670	+	nucleic_acid	MW052131.1_Waxsystermes_virus_isolate_5A_AMI_1_polyprotein_and_hypothetical_protein_genes_complete_cds	provided_by_user	MW052131.1_Waxsystermes_virus_isolate_5A_AMI_1_polyprotein_and_hypothetical_protein_genes_complete_cds	NA	NA	10669	NA
MW052131.1_Waxsystermes_virus_isolate_5A_AMI_1_polyprotein_and_hypothetical_protein_genes_complete_cds	MW052131.1_Waxsystermes_virus_isolate_5A_AMI_1_polyprotein_and_hypothetical_protein_genes_complete_cds_orf717	5104	5932	+	protein_match	match$416_1689_1965	SUPERFAMILY	SSF52540	IPR027417	NA	828	P-loop containing nucleoside triphosphate hydrolase -
MW052131.1_Waxsystermes_virus_isolate_5A_AMI_1_polyprotein_and_hypothetical_protein_genes_complete_cds	MW052131.1_Waxsystermes_virus_isolate_5A_AMI_1_polyprotein_and_hypothetical_protein_genes_complete_cds_orf717	1012	1864	+	protein_match	match$425_325_609	SUPERFAMILY	SSF56983	IPR036253	NA	852	Flavivirus glycoprotein, central and dimerisation domain superfamily -
MW052131.1_Waxsystermes_virus_isolate_5A_AMI_1_polyprotein_and_hypothetical_protein_genes_complete_cds	MW052131.1_Waxsystermes_virus_isolate_5A_AMI_1_polyprotein_and_hypothetical_protein_genes_complete_cds_orf717	8602	10036	+	protein_match	match$427_2855_3333	SUPERFAMILY	SSF56672	IPR043502	NA	1434	DNA/RNA polymerase superfamily -
MW052131.1_Waxsystermes_virus_isolate_5A_AMI_1_polyprotein_and_hypothetical_protein_genes_complete_cds	MW052131.1_Waxsystermes_virus_isolate_5A_AMI_1_polyprotein_and_hypothetical_protein_genes_complete_cds_orf717	4504	4924	+	protein_match	match$428_1489_1629	SUPERFAMILY	SSF50494	IPR009003	NA	420	Peptidase S1, PA clan -
MW208760_Plecopteran_flavi-related_virus_isolate_OKIAV325_polyprotein_gene_partial_cds	MW208760_Plecopteran_flavi-related_virus_isolate_OKIAV325_polyprotein_gene_partial_cds_orf4297	1	843	+	ORF	orf_MW208760_Plecopteran_flavi-related_virus_isolate_OKIAV325_polyprotein_gene_partial_cds_1_843	getorf	MW208760_Plecopteran_flavi-related_virus_isolate_OKIAV325_polyprotein_gene_partial_cds_orf4297	NA	NA	842	NA
MW208760_Plecopteran_flavi-related_virus_isolate_OKIAV325_polyprotein_gene_partial_cds	MW208760_Plecopteran_flavi-related_virus_isolate_OKIAV325_polyprotein_gene_partial_cds_orf4297	13	469	+	protein_match	match$243_4_156	Pfam	PF00972	IPR000208	"GO:0003968","GO:0005524"	456	RNA-directed RNA polymerase, flavivirus GO:0003968|GO:0005524
MW208760_Plecopteran_flavi-related_virus_isolate_OKIAV325_polyprotein_gene_partial_cds	MW208760_Plecopteran_flavi-related_virus_isolate_OKIAV325_polyprotein_gene_partial_cds_orf4297	184	583	+	protein_match	match$241_61_194	ProSiteProfiles	PS50507	IPR007094	"GO:0003968","GO:0039694"	399	RNA-directed RNA polymerase, catalytic domain GO:0003968|GO:0039694
MW208760_Plecopteran_flavi-related_virus_isolate_OKIAV325_polyprotein_gene_partial_cds	MW208760_Plecopteran_flavi-related_virus_isolate_OKIAV325_polyprotein_gene_partial_cds	1	845	+	nucleic_acid	MW208760_Plecopteran_flavi-related_virus_isolate_OKIAV325_polyprotein_gene_partial_cds	provided_by_user	MW208760_Plecopteran_flavi-related_virus_isolate_OKIAV325_polyprotein_gene_partial_cds	NA	NA	844	NA
MW208760_Plecopteran_flavi-related_virus_isolate_OKIAV325_polyprotein_gene_partial_cds	MW208760_Plecopteran_flavi-related_virus_isolate_OKIAV325_polyprotein_gene_partial_cds_orf4297	10	796	+	protein_match	match$242_3_265	SUPERFAMILY	SSF56672	IPR043502	NA	786	DNA/RNA polymerase superfamily -
MW434112_MAG_Placeda_virus_isolate_CMS001_039_ALCO genomic_sequence_sequence	MW434112_MW434112_MAG_Placeda_virus_isolate_CMS001_039_ALCO genomic_sequence_sequence_orf1964	10188	10689	+	protein_match	match$116_3060_3227	Gene3D	G3DSA:3.40.50.300	NA	IPR027417	501	P-loop containing nucleoside triphosphate hydrolase -
MW434112_MAG_Placeda_virus_isolate_CMS001_039_ALCO genomic_sequence_sequence	MW434112_MW434112_MAG_Placeda_virus_isolate_CMS001_039_ALCO genomic_sequence_sequence_orf1964	17148	17394	+	protein_match	match$122_5380_5462	Gene3D	G3DSA:3.30.70.270	NA	IPR043128	246	Reverse transcriptase/Diguanylate cyclase domain -
MW434112_MAG_Placeda_virus_isolate_CMS001_039_ALCO genomic_sequence_sequence	MW434112_MW434112_MAG_Placeda_virus_isolate_CMS001_039_ALCO genomic_sequence_sequence_orf1964	9609	10119	+	protein_match	match$124_2867_3037	Gene3D	G3DSA:2.40.10.120	NA	NA	510	NA
MW434112_MAG_Placeda_virus_isolate_CMS001_039_ALCO genomic_sequence_sequence	MW434112_MW434112_MAG_Placeda_virus_isolate_CMS001_039_ALCO genomic_sequence_sequence_orf1964	15063	15666	+	protein_match	match$128_4685_4886	Gene3D	G3DSA:3.40.50.150	NA	IPR029063	603	S-adenosyl-L-methionine-dependent methyltransferase superfamily -
MW434112_MAG_Placeda_virus_isolate_CMS001_039_ALCO genomic_sequence_sequence	MW434112_MW434112_MAG_Placeda_virus_isolate_CMS001_039_ALCO genomic_sequence_sequence_orf1964	10812	11274	+	protein_match	match$131_3268_3422	Gene3D	G3DSA:3.40.50.300	NA	IPR027417	462	P-loop containing nucleoside triphosphate hydrolase -
MW434112_MAG_Placeda_virus_isolate_CMS001_039_ALCO genomic_sequence_sequence	MW434112_MW434112_MAG_Placeda_virus_isolate_CMS001_039_ALCO genomic_sequence_sequence_orf1964	1008	18005	+	ORF	orf_MW434112_1008_18005	getorf	MW434112_orf1964	NA	NA	16997	NA
MW434112_MAG_Placeda_virus_isolate_CMS001_039_ALCO genomic_sequence_sequence	MW434112_MW434112_MAG_Placeda_virus_isolate_CMS001_039_ALCO genomic_sequence_sequence_orf1964	10881	11223	+	protein_match	match$125_3291_3405	Pfam	PF00271	NA	IPR001650	342	Helicase, C-terminal -
MW434112_MAG_Placeda_virus_isolate_CMS001_039_ALCO genomic_sequence_sequence	MW434112_MW434112_MAG_Placeda_virus_isolate_CMS001_039_ALCO genomic_sequence_sequence_orf1964	10209	10680	+	protein_match	match$123_3067_3224	ProSiteProfiles	PS51192	NA	IPR014001	471	Helicase superfamily 1/2, ATP-binding domain -
MW434112_MAG_Placeda_virus_isolate_CMS001_039_ALCO genomic_sequence_sequence	MW434112_MW434112_MAG_Placeda_virus_isolate_CMS001_039_ALCO genomic_sequence_sequence_orf1964	10860	11364	+	protein_match	match$126_3284_3452	ProSiteProfiles	PS51194	NA	IPR001650	504	Helicase, C-terminal -
MW434112_MAG_Placeda_virus_isolate_CMS001_039_ALCO genomic_sequence_sequence	MW434112_MW434112_MAG_Placeda_virus_isolate_CMS001_039_ALCO genomic_sequence_sequence_orf1964	16854	17280	+	protein_match	match$129_5282_5424	ProSiteProfiles	PS50507	"GO:0003968","GO:0039694"	IPR007094	426	RNA-directed RNA polymerase, catalytic domain GO:0003968|GO:0039694
MW434112_MAG_Placeda_virus_isolate_CMS001_039_ALCO genomic_sequence_sequence	MW434112_MW434112_MAG_Placeda_virus_isolate_CMS001_039_ALCO genomic_sequence_sequence	1	18277	+	nucleic_acid	MW434112	provided_by_user	MW434112	NA	NA	18276	NA
MW434112_MAG_Placeda_virus_isolate_CMS001_039_ALCO genomic_sequence_sequence	MW434112_MW434112_MAG_Placeda_virus_isolate_CMS001_039_ALCO genomic_sequence_sequence_orf1964	10140	10752	+	protein_match	match$119_3044_3248	SMART	SM00487	NA	IPR014001	612	Helicase superfamily 1/2, ATP-binding domain -
MW434112_MAG_Placeda_virus_isolate_CMS001_039_ALCO genomic_sequence_sequence	MW434112_MW434112_MAG_Placeda_virus_isolate_CMS001_039_ALCO genomic_sequence_sequence_orf1964	10926	11226	+	protein_match	match$130_3306_3406	SMART	SM00490	NA	IPR001650	300	Helicase, C-terminal -
MW434112_MAG_Placeda_virus_isolate_CMS001_039_ALCO genomic_sequence_sequence	MW434112_MW434112_MAG_Placeda_virus_isolate_CMS001_039_ALCO genomic_sequence_sequence_orf1964	16167	17529	+	protein_match	match$117_5053_5507	SUPERFAMILY	SSF56672	NA	IPR043502	1362	DNA/RNA polymerase superfamily -
MW434112_MAG_Placeda_virus_isolate_CMS001_039_ALCO genomic_sequence_sequence	MW434112_MW434112_MAG_Placeda_virus_isolate_CMS001_039_ALCO genomic_sequence_sequence_orf1964	15030	15609	+	protein_match	match$118_4674_4867	SUPERFAMILY	SSF53335	NA	IPR029063	579	S-adenosyl-L-methionine-dependent methyltransferase superfamily -
MW434112_MAG_Placeda_virus_isolate_CMS001_039_ALCO genomic_sequence_sequence	MW434112_MW434112_MAG_Placeda_virus_isolate_CMS001_039_ALCO genomic_sequence_sequence_orf1964	9675	10122	+	protein_match	match$121_2889_3038	SUPERFAMILY	SSF50494	NA	IPR009003	447	Peptidase S1, PA clan -
MW434112_MAG_Placeda_virus_isolate_CMS001_039_ALCO genomic_sequence_sequence	MW434112_MW434112_MAG_Placeda_virus_isolate_CMS001_039_ALCO genomic_sequence_sequence_orf1964	10233	11241	+	protein_match	match$127_3075_3411	SUPERFAMILY	SSF52540	NA	IPR027417	1008	P-loop containing nucleoside triphosphate hydrolase -
MW645033_Western_carp_gudgeon_flavivirus_polyprotein_gene_complete_cds	MW645033_Western_carp_gudgeon_flavivirus_polyprotein_gene_complete_cds_orf5762	100	808	+	protein_match	match$51_33_269	Gene3D	G3DSA:3.40.50.150	IPR029063	NA	708	S-adenosyl-L-methionine-dependent methyltransferase superfamily -
MW645033_Western_carp_gudgeon_flavivirus_polyprotein_gene_complete_cds	MW645033_Western_carp_gudgeon_flavivirus_polyprotein_gene_complete_cds_orf5762	1213	1492	+	protein_match	match$53_404_497	Gene3D	G3DSA:1.10.260.90	NA	NA	279	NA
MW645033_Western_carp_gudgeon_flavivirus_polyprotein_gene_complete_cds	MW645033_Western_carp_gudgeon_flavivirus_polyprotein_gene_complete_cds_orf5762	1	1863	+	ORF	orf_MW645033_Western_carp_gudgeon_flavivirus_polyprotein_gene_complete_cds_1_1863	getorf	MW645033_Western_carp_gudgeon_flavivirus_polyprotein_gene_complete_cds_orf5762	NA	NA	1862	NA
MW645033_Western_carp_gudgeon_flavivirus_polyprotein_gene_complete_cds	MW645033_Western_carp_gudgeon_flavivirus_polyprotein_gene_complete_cds_orf5762	214	526	+	protein_match	match$56_71_175	Pfam	PF01728	IPR002877	"GO:0008168","GO:0032259"	312	Ribosomal RNA methyltransferase, FtsJ domain GO:0008168|GO:0032259
MW645033_Western_carp_gudgeon_flavivirus_polyprotein_gene_complete_cds	MW645033_Western_carp_gudgeon_flavivirus_polyprotein_gene_complete_cds_orf5762	1030	1861	+	protein_match	match$57_343_620	Pfam	PF00972	IPR000208	"GO:0003968","GO:0005524"	831	RNA-directed RNA polymerase, flavivirus GO:0003968|GO:0005524
MW645033_Western_carp_gudgeon_flavivirus_polyprotein_gene_complete_cds	MW645033_Western_carp_gudgeon_flavivirus_polyprotein_gene_complete_cds_orf5762	121	1858	+	protein_match	match$52_40_619	PIRSR	PIRSR003817-4	NA	NA	1737	NA
MW645033_Western_carp_gudgeon_flavivirus_polyprotein_gene_complete_cds	MW645033_Western_carp_gudgeon_flavivirus_polyprotein_gene_complete_cds	1	1866	+	nucleic_acid	MW645033_Western_carp_gudgeon_flavivirus_polyprotein_gene_complete_cds	provided_by_user	MW645033_Western_carp_gudgeon_flavivirus_polyprotein_gene_complete_cds	NA	NA	1865	NA
MW645033_Western_carp_gudgeon_flavivirus_polyprotein_gene_complete_cds	MW645033_Western_carp_gudgeon_flavivirus_polyprotein_gene_complete_cds_orf5762	118	694	+	protein_match	match$54_39_231	SUPERFAMILY	SSF53335	IPR029063	NA	576	S-adenosyl-L-methionine-dependent methyltransferase superfamily -
MW645033_Western_carp_gudgeon_flavivirus_polyprotein_gene_complete_cds	MW645033_Western_carp_gudgeon_flavivirus_polyprotein_gene_complete_cds_orf5762	1072	1855	+	protein_match	match$55_357_618	SUPERFAMILY	SSF56672	IPR043502	NA	783	DNA/RNA polymerase superfamily -
MW896900_MAG:_Xinjiang_sediment_flavi-like_virus_2_isolate_214-236015_polyprotein_gene_partial_cds	MW896900_MAG:_Xinjiang_sediment_flavi-like_virus_2_isolate_214-236015_polyprotein_gene_partial_cds_orf5817	63	459	+	protein_match	match$274_20_152	Gene3D	G3DSA:2.40.10.120	NA	NA	396	NA
MW896900_MAG:_Xinjiang_sediment_flavi-like_virus_2_isolate_214-236015_polyprotein_gene_partial_cds	MW896900_MAG:_Xinjiang_sediment_flavi-like_virus_2_isolate_214-236015_polyprotein_gene_partial_cds_orf5817	951	1401	+	protein_match	match$279_316_466	Gene3D	G3DSA:3.40.50.300	IPR027417	NA	450	P-loop containing nucleoside triphosphate hydrolase -
MW896900_MAG:_Xinjiang_sediment_flavi-like_virus_2_isolate_214-236015_polyprotein_gene_partial_cds	MW896900_MAG:_Xinjiang_sediment_flavi-like_virus_2_isolate_214-236015_polyprotein_gene_partial_cds_orf5817	465	897	+	protein_match	match$280_154_298	Gene3D	G3DSA:3.40.50.300	IPR027417	NA	432	P-loop containing nucleoside triphosphate hydrolase -
MW896900_MAG:_Xinjiang_sediment_flavi-like_virus_2_isolate_214-236015_polyprotein_gene_partial_cds	MW896900_MAG:_Xinjiang_sediment_flavi-like_virus_2_isolate_214-236015_polyprotein_gene_partial_cds_orf5817	3	2048	+	ORF	orf_MW896900_MAG:_Xinjiang_sediment_flavi-like_virus_2_isolate_214-236015_polyprotein_gene_partial_cds_3_2048	getorf	MW896900_MAG:_Xinjiang_sediment_flavi-like_virus_2_isolate_214-236015_polyprotein_gene_partial_cds_orf5817	NA	NA	2045	NA
MW896900_MAG:_Xinjiang_sediment_flavi-like_virus_2_isolate_214-236015_polyprotein_gene_partial_cds	MW896900_MAG:_Xinjiang_sediment_flavi-like_virus_2_isolate_214-236015_polyprotein_gene_partial_cds_orf5817	93	1107	+	protein_match	match$276_30_368	PIRSR	PIRSR003817-1	NA	NA	1014	NA
MW896900_MAG:_Xinjiang_sediment_flavi-like_virus_2_isolate_214-236015_polyprotein_gene_partial_cds	MW896900_MAG:_Xinjiang_sediment_flavi-like_virus_2_isolate_214-236015_polyprotein_gene_partial_cds_orf5817	480	948	+	protein_match	match$277_159_315	ProSiteProfiles	PS51192	IPR014001	NA	468	Helicase superfamily 1/2, ATP-binding domain -
MW896900_MAG:_Xinjiang_sediment_flavi-like_virus_2_isolate_214-236015_polyprotein_gene_partial_cds	MW896900_MAG:_Xinjiang_sediment_flavi-like_virus_2_isolate_214-236015_polyprotein_gene_partial_cds	1	2048	+	nucleic_acid	MW896900_MAG:_Xinjiang_sediment_flavi-like_virus_2_isolate_214-236015_polyprotein_gene_partial_cds	provided_by_user	MW896900_MAG:_Xinjiang_sediment_flavi-like_virus_2_isolate_214-236015_polyprotein_gene_partial_cds	NA	NA	2047	NA
MW896900_MAG:_Xinjiang_sediment_flavi-like_virus_2_isolate_214-236015_polyprotein_gene_partial_cds	MW896900_MAG:_Xinjiang_sediment_flavi-like_virus_2_isolate_214-236015_polyprotein_gene_partial_cds_orf5817	486	1383	+	protein_match	match$275_161_460	SUPERFAMILY	SSF52540	IPR027417	NA	897	P-loop containing nucleoside triphosphate hydrolase -
MW896900_MAG:_Xinjiang_sediment_flavi-like_virus_2_isolate_214-236015_polyprotein_gene_partial_cds	MW896900_MAG:_Xinjiang_sediment_flavi-like_virus_2_isolate_214-236015_polyprotein_gene_partial_cds_orf5817	63	474	+	protein_match	match$278_20_157	SUPERFAMILY	SSF50494	IPR009003	NA	411	Peptidase S1, PA clan -
MW896915_MAG:_Jiangsu_sediment_flavi-like_virus_3_isolate_48cR-787006_NS5-like_protein_gene_partial_cds	MW896915_MAG:_Jiangsu_sediment_flavi-like_virus_3_isolate_48cR-787006_NS5-like_protein_gene_partial_cds_orf3951	1788	2076	+	protein_match	match$236_527_623	Gene3D	G3DSA:1.10.260.90	NA	NA	288	NA
MW896915_MAG:_Jiangsu_sediment_flavi-like_virus_3_isolate_48cR-787006_NS5-like_protein_gene_partial_cds	MW896915_MAG:_Jiangsu_sediment_flavi-like_virus_3_isolate_48cR-787006_NS5-like_protein_gene_partial_cds_orf3951	687	1434	+	protein_match	match$239_160_409	Gene3D	G3DSA:3.40.50.150	IPR029063	NA	747	S-adenosyl-L-methionine-dependent methyltransferase superfamily -
MW896915_MAG:_Jiangsu_sediment_flavi-like_virus_3_isolate_48cR-787006_NS5-like_protein_gene_partial_cds	MW896915_MAG:_Jiangsu_sediment_flavi-like_virus_3_isolate_48cR-787006_NS5-like_protein_gene_partial_cds_orf3951	207	2822	+	ORF	orf_MW896915_MAG:_Jiangsu_sediment_flavi-like_virus_3_isolate_48cR-787006_NS5-like_protein_gene_partial_cds_207_2822	getorf	MW896915_MAG:_Jiangsu_sediment_flavi-like_virus_3_isolate_48cR-787006_NS5-like_protein_gene_partial_cds_orf3951	NA	NA	2615	NA
MW896915_MAG:_Jiangsu_sediment_flavi-like_virus_3_isolate_48cR-787006_NS5-like_protein_gene_partial_cds	MW896915_MAG:_Jiangsu_sediment_flavi-like_virus_3_isolate_48cR-787006_NS5-like_protein_gene_partial_cds_orf3951	1497	2814	+	protein_match	match$231_430_869	Pfam	PF00972	IPR000208	"GO:0003968","GO:0005524"	1317	RNA-directed RNA polymerase, flavivirus GO:0003968|GO:0005524
MW896915_MAG:_Jiangsu_sediment_flavi-like_virus_3_isolate_48cR-787006_NS5-like_protein_gene_partial_cds	MW896915_MAG:_Jiangsu_sediment_flavi-like_virus_3_isolate_48cR-787006_NS5-like_protein_gene_partial_cds_orf3951	798	1302	+	protein_match	match$235_197_365	Pfam	PF01728	IPR002877	"GO:0008168","GO:0032259"	504	Ribosomal RNA methyltransferase, FtsJ domain GO:0008168|GO:0032259
MW896915_MAG:_Jiangsu_sediment_flavi-like_virus_3_isolate_48cR-787006_NS5-like_protein_gene_partial_cds	MW896915_MAG:_Jiangsu_sediment_flavi-like_virus_3_isolate_48cR-787006_NS5-like_protein_gene_partial_cds_orf3951	741	1302	+	protein_match	match$232_178_365	PIRSR	PIRSR005461-1	NA	NA	561	NA
MW896915_MAG:_Jiangsu_sediment_flavi-like_virus_3_isolate_48cR-787006_NS5-like_protein_gene_partial_cds	MW896915_MAG:_Jiangsu_sediment_flavi-like_virus_3_isolate_48cR-787006_NS5-like_protein_gene_partial_cds_orf3951	384	2814	+	protein_match	match$234_59_869	PIRSR	PIRSR003817-4	NA	NA	2430	NA
MW896915_MAG:_Jiangsu_sediment_flavi-like_virus_3_isolate_48cR-787006_NS5-like_protein_gene_partial_cds	MW896915_MAG:_Jiangsu_sediment_flavi-like_virus_3_isolate_48cR-787006_NS5-like_protein_gene_partial_cds_orf3951	2208	2628	+	protein_match	match$238_667_807	ProSiteProfiles	PS50507	IPR007094	"GO:0003968","GO:0039694"	420	RNA-directed RNA polymerase, catalytic domain GO:0003968|GO:0039694
MW896915_MAG:_Jiangsu_sediment_flavi-like_virus_3_isolate_48cR-787006_NS5-like_protein_gene_partial_cds	MW896915_MAG:_Jiangsu_sediment_flavi-like_virus_3_isolate_48cR-787006_NS5-like_protein_gene_partial_cds	1	2824	+	nucleic_acid	MW896915_MAG:_Jiangsu_sediment_flavi-like_virus_3_isolate_48cR-787006_NS5-like_protein_gene_partial_cds	provided_by_user	MW896915_MAG:_Jiangsu_sediment_flavi-like_virus_3_isolate_48cR-787006_NS5-like_protein_gene_partial_cds	NA	NA	2823	NA
MW896915_MAG:_Jiangsu_sediment_flavi-like_virus_3_isolate_48cR-787006_NS5-like_protein_gene_partial_cds	MW896915_MAG:_Jiangsu_sediment_flavi-like_virus_3_isolate_48cR-787006_NS5-like_protein_gene_partial_cds_orf3951	1776	2811	+	protein_match	match$233_523_868	SUPERFAMILY	SSF56672	IPR043502	NA	1035	DNA/RNA polymerase superfamily -
MW896915_MAG:_Jiangsu_sediment_flavi-like_virus_3_isolate_48cR-787006_NS5-like_protein_gene_partial_cds	MW896915_MAG:_Jiangsu_sediment_flavi-like_virus_3_isolate_48cR-787006_NS5-like_protein_gene_partial_cds_orf3951	714	1323	+	protein_match	match$237_169_372	SUPERFAMILY	SSF53335	IPR029063	NA	609	S-adenosyl-L-methionine-dependent methyltransferase superfamily -
NC_001437_Japanese_encephalitis_virus_genome	NC_001437_Japanese_encephalitis_virus_genome_orf1285	756	978	+	protein_match	match$153_232_306	CDD	cd17038	NA	NA	222	Flavi_M
NC_001437_Japanese_encephalitis_virus_genome	NC_001437_Japanese_encephalitis_virus_genome_orf1285	7701	8400	+	protein_match	match$157_2547_2780	CDD	cd20761	"GO:0004482","GO:0004483"	IPR026490	699	mRNA cap 0/1 methyltransferase GO:0004482|GO:0004483
NC_001437_Japanese_encephalitis_virus_genome	NC_001437_Japanese_encephalitis_virus_genome_orf1285	1899	2172	+	protein_match	match$170_613_704	CDD	cd12149	NA	IPR027287	273	Flavivirus glycoprotein E, immunoglobulin-like domain -
NC_001437_Japanese_encephalitis_virus_genome	NC_001437_Japanese_encephalitis_virus_genome_orf1285	5169	5619	+	protein_match	match$173_1703_1853	CDD	cd17931	NA	NA	450	DEXHc_viral_Ns3
NC_001437_Japanese_encephalitis_virus_genome	NC_001437_Japanese_encephalitis_virus_genome_orf1285	5607	6039	+	protein_match	match$184_1849_1993	CDD	cd18806	NA	NA	432	SF2_C_viral
NC_001437_Japanese_encephalitis_virus_genome	NC_001437_Japanese_encephalitis_virus_genome_orf1285	987	1857	+	protein_match	match$151_309_599	Gene3D	G3DSA:2.60.98.10	NA	IPR038055	870	Flaviviral glycoprotein E, dimerisation domain -
NC_001437_Japanese_encephalitis_virus_genome	NC_001437_Japanese_encephalitis_virus_genome_orf1285	1860	2181	+	protein_match	match$156_600_707	Gene3D	G3DSA:2.60.40.350	NA	IPR000336	321	Flavivirus/Alphavirus glycoprotein, immunoglobulin-like domain superfamily -
NC_001437_Japanese_encephalitis_virus_genome	NC_001437_Japanese_encephalitis_virus_genome_orf1285	1164	1749	+	protein_match	match$171_368_563	Gene3D	G3DSA:3.30.387.10	NA	IPR013755	585	Flaviviral glycoprotein E, central domain, subdomain 1 -
NC_001437_Japanese_encephalitis_virus_genome	NC_001437_Japanese_encephalitis_virus_genome_orf1285	4581	5160	+	protein_match	match$174_1507_1700	Gene3D	G3DSA:2.40.10.120	NA	NA	579	NA
NC_001437_Japanese_encephalitis_virus_genome	NC_001437_Japanese_encephalitis_virus_genome_orf1285	4350	4527	+	protein_match	match$174_1430_1489	Gene3D	G3DSA:2.40.10.120	NA	NA	177	NA
NC_001437_Japanese_encephalitis_virus_genome	NC_001437_Japanese_encephalitis_virus_genome_orf1285	174	411	+	protein_match	match$177_38_117	Gene3D	G3DSA:1.10.10.930	NA	IPR037172	237	Flavivirus capsid protein C superfamily -
NC_001437_Japanese_encephalitis_virus_genome	NC_001437_Japanese_encephalitis_virus_genome_orf1285	8661	8814	+	protein_match	match$180_2867_2918	Gene3D	G3DSA:3.30.70.2840	NA	NA	153	NA
NC_001437_Japanese_encephalitis_virus_genome	NC_001437_Japanese_encephalitis_virus_genome_orf1285	756	978	+	protein_match	match$187_232_306	Gene3D	G3DSA:1.10.8.970	NA	IPR038302	222	Envelope glycoprotein M superfamily, flavivirus -
NC_001437_Japanese_encephalitis_virus_genome	NC_001437_Japanese_encephalitis_virus_genome_orf1285	8484	8658	+	protein_match	match$188_2808_2866	Gene3D	G3DSA:3.30.70.2840	NA	NA	174	NA
NC_001437_Japanese_encephalitis_virus_genome	NC_001437_Japanese_encephalitis_virus_genome_orf1285	9201	9474	+	protein_match	match$191_3047_3138	Gene3D	G3DSA:3.30.70.2840	NA	NA	273	NA
NC_001437_Japanese_encephalitis_virus_genome	NC_001437_Japanese_encephalitis_virus_genome_orf1285	8865	9150	+	protein_match	match$194_2935_3030	Gene3D	G3DSA:1.10.260.90	NA	NA	285	NA
NC_001437_Japanese_encephalitis_virus_genome	NC_001437_Japanese_encephalitis_virus_genome_orf1285	2184	2478	+	protein_match	match$195_708_806	Gene3D	G3DSA:1.20.1280.260	NA	IPR038345	294	Flavivirus envelope glycoprotein E, Stem/Anchor domain superfamily -
NC_001437_Japanese_encephalitis_virus_genome	NC_001437_Japanese_encephalitis_virus_genome_orf1285	5163	6156	+	protein_match	match$197_1701_2032	Gene3D	G3DSA:3.40.50.300	NA	IPR027417	993	P-loop containing nucleoside triphosphate hydrolase -
NC_001437_Japanese_encephalitis_virus_genome	NC_001437_Japanese_encephalitis_virus_genome_orf1285	5577	6054	+	protein_match	match$200_1839_1998	Gene3D	G3DSA:3.40.50.300	NA	IPR027417	477	P-loop containing nucleoside triphosphate hydrolase -
NC_001437_Japanese_encephalitis_virus_genome	NC_001437_Japanese_encephalitis_virus_genome_orf1285	1134	1785	+	protein_match	match$202_358_575	Gene3D	G3DSA:3.30.67.10	NA	IPR013756	651	Flaviviral glycoprotein E, central domain, subdomain 2 -
NC_001437_Japanese_encephalitis_virus_genome	NC_001437_Japanese_encephalitis_virus_genome_orf1285	480	723	+	protein_match	match$204_140_221	Gene3D	G3DSA:2.60.260.50	NA	IPR038688	243	Flavivirus polyprotein propeptide superfamily -
NC_001437_Japanese_encephalitis_virus_genome	NC_001437_Japanese_encephalitis_virus_genome_orf1285	7680	8481	+	protein_match	match$206_2540_2807	Gene3D	G3DSA:3.40.50.150	NA	IPR029063	801	S-adenosyl-L-methionine-dependent methyltransferase superfamily -
NC_001437_Japanese_encephalitis_virus_genome	NC_001437_Japanese_encephalitis_virus_genome_orf1285	60	10391	+	ORF	orf_NC_001437_Japanese_encephalitis_virus_genome_60_10391	getorf	NC_001437_Japanese_encephalitis_virus_genome_orf1285	NA	NA	10331	NA
NC_001437_Japanese_encephalitis_virus_genome	NC_001437_Japanese_encephalitis_virus_genome_orf1285	114	465	+	protein_match	match$149_18_135	Pfam	PF01003	"GO:0005198","GO:0019028"	IPR001122	351	Flavivirus capsid protein C GO:0005198|GO:0019028
NC_001437_Japanese_encephalitis_virus_genome	NC_001437_Japanese_encephalitis_virus_genome_orf1285	4662	5109	+	protein_match	match$150_1534_1683	Pfam	PF00949	"GO:0003723","GO:0003724","GO:0005524"	IPR001850	447	Flavivirus NS3, petidase S7 GO:0003723|GO:0003724|GO:0005524
NC_001437_Japanese_encephalitis_virus_genome	NC_001437_Japanese_encephalitis_virus_genome_orf1285	5163	5601	+	protein_match	match$161_1701_1847	Pfam	PF07652	"GO:0004386","GO:0005524"	IPR011492	438	DEAD box, Flavivirus GO:0004386|GO:0005524
NC_001437_Japanese_encephalitis_virus_genome	NC_001437_Japanese_encephalitis_virus_genome_orf1285	501	750	+	protein_match	match$165_147_230	Pfam	PF01570	NA	IPR002535	249	Flavivirus polyprotein propeptide -
NC_001437_Japanese_encephalitis_virus_genome	NC_001437_Japanese_encephalitis_virus_genome_orf1285	6915	7650	+	protein_match	match$167_2285_2530	Pfam	PF01349	NA	IPR001528	735	Flavivirus non-structural protein NS4B -
NC_001437_Japanese_encephalitis_virus_genome	NC_001437_Japanese_encephalitis_virus_genome_orf1285	1881	2172	+	protein_match	match$168_607_704	Pfam	PF02832	NA	IPR027287	291	Flavivirus glycoprotein E, immunoglobulin-like domain -
NC_001437_Japanese_encephalitis_virus_genome	NC_001437_Japanese_encephalitis_virus_genome_orf1285	987	1872	+	protein_match	match$175_309_604	Pfam	PF00869	"GO:0046983"	IPR011998	885	Flavivirus glycoprotein central and dimerisation domain GO:0046983
NC_001437_Japanese_encephalitis_virus_genome	NC_001437_Japanese_encephalitis_virus_genome_orf1285	3570	4113	+	protein_match	match$176_1170_1351	Pfam	PF01005	"GO:0003725"	IPR000752	543	Flavivirus non-structural protein NS2A GO:0003725
NC_001437_Japanese_encephalitis_virus_genome	NC_001437_Japanese_encephalitis_virus_genome_orf1285	4233	4608	+	protein_match	match$185_1391_1516	Pfam	PF01002	"GO:0004252","GO:0044423"	IPR000487	375	Flavivirus non-structural protein NS2B GO:0004252|GO:0044423
NC_001437_Japanese_encephalitis_virus_genome	NC_001437_Japanese_encephalitis_virus_genome_orf1285	6483	6903	+	protein_match	match$186_2141_2281	Pfam	PF01350	"GO:0016032","GO:0016070","GO:0044423"	IPR000404	420	Flavivirus non-structural protein NS4A GO:0016032|GO:0016070|GO:0044423
NC_001437_Japanese_encephalitis_virus_genome	NC_001437_Japanese_encephalitis_virus_genome_orf1285	8436	10362	+	protein_match	match$192_2792_3434	Pfam	PF00972	"GO:0003968","GO:0005524"	IPR000208	1926	RNA-directed RNA polymerase, flavivirus GO:0003968|GO:0005524
NC_001437_Japanese_encephalitis_virus_genome	NC_001437_Japanese_encephalitis_virus_genome_orf1285	762	978	+	protein_match	match$198_234_306	Pfam	PF01004	"GO:0019058"	IPR000069	216	Envelope glycoprotein M, flavivirus GO:0019058
NC_001437_Japanese_encephalitis_virus_genome	NC_001437_Japanese_encephalitis_virus_genome_orf1285	7842	8346	+	protein_match	match$199_2594_2762	Pfam	PF01728	"GO:0008168","GO:0032259"	IPR002877	504	Ribosomal RNA methyltransferase, FtsJ domain GO:0008168|GO:0032259
NC_001437_Japanese_encephalitis_virus_genome	NC_001437_Japanese_encephalitis_virus_genome_orf1285	2487	3534	+	protein_match	match$203_809_1158	Pfam	PF00948	NA	IPR001157	1047	Flavivirus non-structural protein NS1 -
NC_001437_Japanese_encephalitis_virus_genome	NC_001437_Japanese_encephalitis_virus_genome_orf1285	99	10392	+	protein_match	match$205_13_3444	PIRSF	PIRSF003817	"GO:0003968","GO:0004252","GO:0004482","GO:0004483","GO:0016817","GO:0017111"	IPR014412	10293	Genome polyprotein, Flavivirus GO:0003968|GO:0004252|GO:0004482|GO:0004483|GO:0016817|GO:0017111
NC_001437_Japanese_encephalitis_virus_genome	NC_001437_Japanese_encephalitis_virus_genome_orf1285	111	10380	+	protein_match	match$155_17_3440	PIRSR	PIRSR003817-4	NA	NA	10269	NA
NC_001437_Japanese_encephalitis_virus_genome	NC_001437_Japanese_encephalitis_virus_genome_orf1285	111	10380	+	protein_match	match$169_17_3440	PIRSR	PIRSR003817-1	NA	NA	10269	NA
NC_001437_Japanese_encephalitis_virus_genome	NC_001437_Japanese_encephalitis_virus_genome_orf1285	111	10380	+	protein_match	match$183_17_3440	PIRSR	PIRSR003817-3	NA	NA	10269	NA
NC_001437_Japanese_encephalitis_virus_genome	NC_001437_Japanese_encephalitis_virus_genome_orf1285	7671	9666	+	protein_match	match$196_2537_3202	PIRSR	PIRSR003817-2	NA	NA	1995	NA
NC_001437_Japanese_encephalitis_virus_genome	NC_001437_Japanese_encephalitis_virus_genome_orf1285	5151	5619	+	protein_match	match$154_1697_1853	ProSiteProfiles	PS51192	NA	IPR014001	468	Helicase superfamily 1/2, ATP-binding domain -
NC_001437_Japanese_encephalitis_virus_genome	NC_001437_Japanese_encephalitis_virus_genome_orf1285	4218	4608	+	protein_match	match$158_1386_1516	ProSiteProfiles	PS51527	"GO:0004252","GO:0044423"	IPR000487	390	Flavivirus non-structural protein NS2B GO:0004252|GO:0044423
NC_001437_Japanese_encephalitis_virus_genome	NC_001437_Japanese_encephalitis_virus_genome_orf1285	5652	6147	+	protein_match	match$178_1864_2029	ProSiteProfiles	PS51194	NA	IPR001650	495	Helicase, C-terminal -
NC_001437_Japanese_encephalitis_virus_genome	NC_001437_Japanese_encephalitis_virus_genome_orf1285	9267	9723	+	protein_match	match$179_3069_3221	ProSiteProfiles	PS50507	"GO:0003968","GO:0039694"	IPR007094	456	RNA-directed RNA polymerase, catalytic domain GO:0003968|GO:0039694
NC_001437_Japanese_encephalitis_virus_genome	NC_001437_Japanese_encephalitis_virus_genome_orf1285	7680	8475	+	protein_match	match$189_2540_2805	ProSiteProfiles	PS51591	"GO:0004482","GO:0004483"	IPR026490	795	mRNA cap 0/1 methyltransferase GO:0004482|GO:0004483
NC_001437_Japanese_encephalitis_virus_genome	NC_001437_Japanese_encephalitis_virus_genome_orf1285	4611	5142	+	protein_match	match$207_1517_1694	ProSiteProfiles	PS51528	"GO:0003723","GO:0003724","GO:0005524"	IPR001850	531	Flavivirus NS3, petidase S7 GO:0003723|GO:0003724|GO:0005524
NC_001437_Japanese_encephalitis_virus_genome	NC_001437_Japanese_encephalitis_virus_genome	1	10976	+	nucleic_acid	NC_001437_Japanese_encephalitis_virus_genome	provided_by_user	NC_001437_Japanese_encephalitis_virus_genome	NA	NA	10975	NA
NC_001437_Japanese_encephalitis_virus_genome	NC_001437_Japanese_encephalitis_virus_genome_orf1285	5112	5673	+	protein_match	match$163_1684_1871	SMART	SM00487	NA	IPR014001	561	Helicase superfamily 1/2, ATP-binding domain -
NC_001437_Japanese_encephalitis_virus_genome	NC_001437_Japanese_encephalitis_virus_genome_orf1285	5718	6006	+	protein_match	match$201_1886_1982	SMART	SM00490	NA	IPR001650	288	Helicase, C-terminal -
NC_001437_Japanese_encephalitis_virus_genome	NC_001437_Japanese_encephalitis_virus_genome_orf1285	1851	2193	+	protein_match	match$159_597_711	SUPERFAMILY	SSF81296	NA	IPR014756	342	Immunoglobulin E-set -
NC_001437_Japanese_encephalitis_virus_genome	NC_001437_Japanese_encephalitis_virus_genome_orf1285	8598	10329	+	protein_match	match$160_2846_3423	SUPERFAMILY	SSF56672	NA	IPR043502	1731	DNA/RNA polymerase superfamily -
NC_001437_Japanese_encephalitis_virus_genome	NC_001437_Japanese_encephalitis_virus_genome_orf1285	5154	6027	+	protein_match	match$162_1698_1989	SUPERFAMILY	SSF52540	NA	IPR027417	873	P-loop containing nucleoside triphosphate hydrolase -
NC_001437_Japanese_encephalitis_virus_genome	NC_001437_Japanese_encephalitis_virus_genome_orf1285	4623	5112	+	protein_match	match$166_1521_1684	SUPERFAMILY	SSF50494	NA	IPR009003	489	Peptidase S1, PA clan -
NC_001437_Japanese_encephalitis_virus_genome	NC_001437_Japanese_encephalitis_virus_genome_orf1285	162	393	+	protein_match	match$172_34_111	SUPERFAMILY	SSF101257	NA	IPR037172	231	Flavivirus capsid protein C superfamily -
NC_001437_Japanese_encephalitis_virus_genome	NC_001437_Japanese_encephalitis_virus_genome_orf1285	981	1875	+	protein_match	match$182_307_605	SUPERFAMILY	SSF56983	NA	IPR036253	894	Flavivirus glycoprotein, central and dimerisation domain superfamily -
NC_001437_Japanese_encephalitis_virus_genome	NC_001437_Japanese_encephalitis_virus_genome_orf1285	6060	6465	+	protein_match	match$190_2000_2135	SUPERFAMILY	SSF52540	NA	IPR027417	405	P-loop containing nucleoside triphosphate hydrolase -
NC_001437_Japanese_encephalitis_virus_genome	NC_001437_Japanese_encephalitis_virus_genome_orf1285	7698	8448	+	protein_match	match$193_2546_2796	SUPERFAMILY	SSF53335	NA	IPR029063	750	S-adenosyl-L-methionine-dependent methyltransferase superfamily -
NC_001437_Japanese_encephalitis_virus_genome	NC_001437_Japanese_encephalitis_virus_genome_orf1285	2190	2478	+	protein_match	match$164_710_806	TIGRFAM	TIGR04240	NA	IPR026470	288	Flavivirus envelope glycoprotein E, Stem/Anchor domain -
NC_001672_Tick-borne_encephalitis_virus_complete_genome	NC_001672_Tick-borne_encephalitis_virus_complete_genome_orf991	7690	8392	+	protein_match	match$10_2530_2764	CDD	cd20761	"GO:0004482","GO:0004483"	IPR026490	702	mRNA cap 0/1 methyltransferase GO:0004482|GO:0004483
NC_001672_Tick-borne_encephalitis_virus_complete_genome	NC_001672_Tick-borne_encephalitis_virus_complete_genome_orf991	1906	2158	+	protein_match	match$47_602_686	CDD	cd12149	NA	IPR027287	252	Flavivirus glycoprotein E, immunoglobulin-like domain -
NC_001672_Tick-borne_encephalitis_virus_complete_genome	NC_001672_Tick-borne_encephalitis_virus_complete_genome_orf991	5176	5626	+	protein_match	match$54_1692_1842	CDD	cd17931	NA	NA	450	DEXHc_viral_Ns3
NC_001672_Tick-borne_encephalitis_virus_complete_genome	NC_001672_Tick-borne_encephalitis_virus_complete_genome_orf991	5584	6049	+	protein_match	match$8_1828_1983	Gene3D	G3DSA:3.40.50.300	NA	IPR027417	465	P-loop containing nucleoside triphosphate hydrolase -
NC_001672_Tick-borne_encephalitis_virus_complete_genome	NC_001672_Tick-borne_encephalitis_virus_complete_genome_orf991	8692	8815	+	protein_match	match$12_2864_2905	Gene3D	G3DSA:3.30.70.2840	NA	NA	123	NA
NC_001672_Tick-borne_encephalitis_virus_complete_genome	NC_001672_Tick-borne_encephalitis_virus_complete_genome_orf991	8851	9136	+	protein_match	match$16_2917_3012	Gene3D	G3DSA:1.10.260.90	NA	NA	285	NA
NC_001672_Tick-borne_encephalitis_virus_complete_genome	NC_001672_Tick-borne_encephalitis_virus_complete_genome_orf991	1162	1759	+	protein_match	match$19_354_553	Gene3D	G3DSA:3.30.387.10	NA	IPR013755	597	Flaviviral glycoprotein E, central domain, subdomain 1 -
NC_001672_Tick-borne_encephalitis_virus_complete_genome	NC_001672_Tick-borne_encephalitis_virus_complete_genome_orf991	751	973	+	protein_match	match$28_217_291	Gene3D	G3DSA:1.10.8.970	NA	IPR038302	222	Envelope glycoprotein M superfamily, flavivirus -
NC_001672_Tick-borne_encephalitis_virus_complete_genome	NC_001672_Tick-borne_encephalitis_virus_complete_genome_orf991	1876	2170	+	protein_match	match$30_592_690	Gene3D	G3DSA:2.60.40.350	NA	IPR000336	294	Flavivirus/Alphavirus glycoprotein, immunoglobulin-like domain superfamily -
NC_001672_Tick-borne_encephalitis_virus_complete_genome	NC_001672_Tick-borne_encephalitis_virus_complete_genome_orf991	487	721	+	protein_match	match$31_129_207	Gene3D	G3DSA:2.60.260.50	NA	IPR038688	234	Flavivirus polyprotein propeptide superfamily -
NC_001672_Tick-borne_encephalitis_virus_complete_genome	NC_001672_Tick-borne_encephalitis_virus_complete_genome_orf991	7666	8479	+	protein_match	match$34_2522_2793	Gene3D	G3DSA:3.40.50.150	NA	IPR029063	813	S-adenosyl-L-methionine-dependent methyltransferase superfamily -
NC_001672_Tick-borne_encephalitis_virus_complete_genome	NC_001672_Tick-borne_encephalitis_virus_complete_genome_orf991	4558	5152	+	protein_match	match$36_1486_1684	Gene3D	G3DSA:2.40.10.120	NA	NA	594	NA
NC_001672_Tick-borne_encephalitis_virus_complete_genome	NC_001672_Tick-borne_encephalitis_virus_complete_genome_orf991	1129	1804	+	protein_match	match$38_343_568	Gene3D	G3DSA:3.30.67.10	NA	IPR013756	675	Flaviviral glycoprotein E, central domain, subdomain 2 -
NC_001672_Tick-borne_encephalitis_virus_complete_genome	NC_001672_Tick-borne_encephalitis_virus_complete_genome_orf991	5170	6151	+	protein_match	match$39_1690_2017	Gene3D	G3DSA:3.40.50.300	NA	IPR027417	981	P-loop containing nucleoside triphosphate hydrolase -
NC_001672_Tick-borne_encephalitis_virus_complete_genome	NC_001672_Tick-borne_encephalitis_virus_complete_genome_orf991	982	1864	+	protein_match	match$41_294_588	Gene3D	G3DSA:2.60.98.10	NA	IPR038055	882	Flaviviral glycoprotein E, dimerisation domain -
NC_001672_Tick-borne_encephalitis_virus_complete_genome	NC_001672_Tick-borne_encephalitis_virus_complete_genome_orf991	8482	8689	+	protein_match	match$48_2794_2863	Gene3D	G3DSA:3.30.70.2840	NA	NA	207	NA
NC_001672_Tick-borne_encephalitis_virus_complete_genome	NC_001672_Tick-borne_encephalitis_virus_complete_genome_orf991	2173	2461	+	protein_match	match$53_691_787	Gene3D	G3DSA:1.20.1280.260	NA	IPR038345	288	Flavivirus envelope glycoprotein E, Stem/Anchor domain superfamily -
NC_001672_Tick-borne_encephalitis_virus_complete_genome	NC_001672_Tick-borne_encephalitis_virus_complete_genome_orf991	9184	9460	+	protein_match	match$55_3028_3120	Gene3D	G3DSA:3.30.70.2840	NA	NA	276	NA
NC_001672_Tick-borne_encephalitis_virus_complete_genome	NC_001672_Tick-borne_encephalitis_virus_complete_genome_orf991	100	10374	+	ORF	orf_NC_001672_Tick-borne_encephalitis_virus_complete_genome_100_10374	getorf	NC_001672_Tick-borne_encephalitis_virus_complete_genome_orf991	NA	NA	10274	NA
NC_001672_Tick-borne_encephalitis_virus_complete_genome	NC_001672_Tick-borne_encephalitis_virus_complete_genome_orf991	5170	5605	+	protein_match	match$6_1690_1835	Pfam	PF07652	"GO:0004386","GO:0005524"	IPR011492	435	DEAD box, Flavivirus GO:0004386|GO:0005524
NC_001672_Tick-borne_encephalitis_virus_complete_genome	NC_001672_Tick-borne_encephalitis_virus_complete_genome_orf991	4654	5107	+	protein_match	match$7_1518_1669	Pfam	PF00949	"GO:0003723","GO:0003724","GO:0005524"	IPR001850	453	Flavivirus NS3, petidase S7 GO:0003723|GO:0003724|GO:0005524
NC_001672_Tick-borne_encephalitis_virus_complete_genome	NC_001672_Tick-borne_encephalitis_virus_complete_genome_orf991	6475	6892	+	protein_match	match$11_2125_2264	Pfam	PF01350	"GO:0016032","GO:0016070","GO:0044423"	IPR000404	417	Flavivirus non-structural protein NS4A GO:0016032|GO:0016070|GO:0044423
NC_001672_Tick-borne_encephalitis_virus_complete_genome	NC_001672_Tick-borne_encephalitis_virus_complete_genome_orf991	3556	4105	+	protein_match	match$15_1152_1335	Pfam	PF01005	"GO:0003725"	IPR000752	549	Flavivirus non-structural protein NS2A GO:0003725
NC_001672_Tick-borne_encephalitis_virus_complete_genome	NC_001672_Tick-borne_encephalitis_virus_complete_genome_orf991	532	739	+	protein_match	match$18_144_213	Pfam	PF01570	NA	IPR002535	207	Flavivirus polyprotein propeptide -
NC_001672_Tick-borne_encephalitis_virus_complete_genome	NC_001672_Tick-borne_encephalitis_virus_complete_genome_orf991	6913	7642	+	protein_match	match$20_2271_2514	Pfam	PF01349	NA	IPR001528	729	Flavivirus non-structural protein NS4B -
NC_001672_Tick-borne_encephalitis_virus_complete_genome	NC_001672_Tick-borne_encephalitis_virus_complete_genome_orf991	7831	8332	+	protein_match	match$24_2577_2744	Pfam	PF01728	"GO:0008168","GO:0032259"	IPR002877	501	Ribosomal RNA methyltransferase, FtsJ domain GO:0008168|GO:0032259
NC_001672_Tick-borne_encephalitis_virus_complete_genome	NC_001672_Tick-borne_encephalitis_virus_complete_genome_orf991	1885	2152	+	protein_match	match$25_595_684	Pfam	PF02832	NA	IPR027287	267	Flavivirus glycoprotein E, immunoglobulin-like domain -
NC_001672_Tick-borne_encephalitis_virus_complete_genome	NC_001672_Tick-borne_encephalitis_virus_complete_genome_orf991	2470	3523	+	protein_match	match$29_790_1141	Pfam	PF00948	NA	IPR001157	1053	Flavivirus non-structural protein NS1 -
NC_001672_Tick-borne_encephalitis_virus_complete_genome	NC_001672_Tick-borne_encephalitis_virus_complete_genome_orf991	979	1876	+	protein_match	match$33_293_592	Pfam	PF00869	"GO:0046983"	IPR011998	897	Flavivirus glycoprotein central and dimerisation domain GO:0046983
NC_001672_Tick-borne_encephalitis_virus_complete_genome	NC_001672_Tick-borne_encephalitis_virus_complete_genome_orf991	8437	10336	+	protein_match	match$43_2779_3412	Pfam	PF00972	"GO:0003968","GO:0005524"	IPR000208	1899	RNA-directed RNA polymerase, flavivirus GO:0003968|GO:0005524
NC_001672_Tick-borne_encephalitis_virus_complete_genome	NC_001672_Tick-borne_encephalitis_virus_complete_genome_orf991	145	481	+	protein_match	match$44_15_127	Pfam	PF01003	"GO:0005198","GO:0019028"	IPR001122	336	Flavivirus capsid protein C GO:0005198|GO:0019028
NC_001672_Tick-borne_encephalitis_virus_complete_genome	NC_001672_Tick-borne_encephalitis_virus_complete_genome_orf991	127	10369	+	protein_match	match$9_9_3423	PIRSF	PIRSF003817	"GO:0003968","GO:0004252","GO:0004482","GO:0004483","GO:0016817","GO:0017111"	IPR014412	10242	Genome polyprotein, Flavivirus GO:0003968|GO:0004252|GO:0004482|GO:0004483|GO:0016817|GO:0017111
NC_001672_Tick-borne_encephalitis_virus_complete_genome	NC_001672_Tick-borne_encephalitis_virus_complete_genome_orf991	133	10363	+	protein_match	match$14_11_3421	PIRSR	PIRSR003817-4	NA	NA	10230	NA
NC_001672_Tick-borne_encephalitis_virus_complete_genome	NC_001672_Tick-borne_encephalitis_virus_complete_genome_orf991	133	10363	+	protein_match	match$35_11_3421	PIRSR	PIRSR003817-1	NA	NA	10230	NA
NC_001672_Tick-borne_encephalitis_virus_complete_genome	NC_001672_Tick-borne_encephalitis_virus_complete_genome_orf991	133	10363	+	protein_match	match$40_11_3421	PIRSR	PIRSR003817-3	NA	NA	10230	NA
NC_001672_Tick-borne_encephalitis_virus_complete_genome	NC_001672_Tick-borne_encephalitis_virus_complete_genome_orf991	7669	8461	+	protein_match	match$22_2523_2787	ProSiteProfiles	PS51591	"GO:0004482","GO:0004483"	IPR026490	792	mRNA cap 0/1 methyltransferase GO:0004482|GO:0004483
NC_001672_Tick-borne_encephalitis_virus_complete_genome	NC_001672_Tick-borne_encephalitis_virus_complete_genome_orf991	5158	5626	+	protein_match	match$23_1686_1842	ProSiteProfiles	PS51192	NA	IPR014001	468	Helicase superfamily 1/2, ATP-binding domain -
NC_001672_Tick-borne_encephalitis_virus_complete_genome	NC_001672_Tick-borne_encephalitis_virus_complete_genome_orf991	4204	4597	+	protein_match	match$26_1368_1499	ProSiteProfiles	PS51527	"GO:0004252","GO:0044423"	IPR000487	393	Flavivirus non-structural protein NS2B GO:0004252|GO:0044423
NC_001672_Tick-borne_encephalitis_virus_complete_genome	NC_001672_Tick-borne_encephalitis_virus_complete_genome_orf991	4603	5140	+	protein_match	match$46_1501_1680	ProSiteProfiles	PS51528	"GO:0003723","GO:0003724","GO:0005524"	IPR001850	537	Flavivirus NS3, petidase S7 GO:0003723|GO:0003724|GO:0005524
NC_001672_Tick-borne_encephalitis_virus_complete_genome	NC_001672_Tick-borne_encephalitis_virus_complete_genome_orf991	5656	6133	+	protein_match	match$49_1852_2011	ProSiteProfiles	PS51194	NA	IPR001650	477	Helicase, C-terminal -
NC_001672_Tick-borne_encephalitis_virus_complete_genome	NC_001672_Tick-borne_encephalitis_virus_complete_genome_orf991	9253	9700	+	protein_match	match$57_3051_3200	ProSiteProfiles	PS50507	"GO:0003968","GO:0039694"	IPR007094	447	RNA-directed RNA polymerase, catalytic domain GO:0003968|GO:0039694
NC_001672_Tick-borne_encephalitis_virus_complete_genome	NC_001672_Tick-borne_encephalitis_virus_complete_genome	1	11141	+	nucleic_acid	NC_001672_Tick-borne_encephalitis_virus_complete_genome	provided_by_user	NC_001672_Tick-borne_encephalitis_virus_complete_genome	NA	NA	11140	NA
NC_001672_Tick-borne_encephalitis_virus_complete_genome	NC_001672_Tick-borne_encephalitis_virus_complete_genome_orf991	5119	5680	+	protein_match	match$51_1673_1860	SMART	SM00487	NA	IPR014001	561	Helicase superfamily 1/2, ATP-binding domain -
NC_001672_Tick-borne_encephalitis_virus_complete_genome	NC_001672_Tick-borne_encephalitis_virus_complete_genome_orf991	5725	6004	+	protein_match	match$52_1875_1968	SMART	SM00490	NA	IPR001650	279	Helicase, C-terminal -
NC_001672_Tick-borne_encephalitis_virus_complete_genome	NC_001672_Tick-borne_encephalitis_virus_complete_genome_orf991	4657	5104	+	protein_match	match$13_1519_1668	SUPERFAMILY	SSF50494	NA	IPR009003	447	Peptidase S1, PA clan -
NC_001672_Tick-borne_encephalitis_virus_complete_genome	NC_001672_Tick-borne_encephalitis_virus_complete_genome_orf991	5164	6013	+	protein_match	match$17_1688_1971	SUPERFAMILY	SSF52540	NA	IPR027417	849	P-loop containing nucleoside triphosphate hydrolase -
NC_001672_Tick-borne_encephalitis_virus_complete_genome	NC_001672_Tick-borne_encephalitis_virus_complete_genome_orf991	8584	10309	+	protein_match	match$27_2828_3403	SUPERFAMILY	SSF56672	NA	IPR043502	1725	DNA/RNA polymerase superfamily -
NC_001672_Tick-borne_encephalitis_virus_complete_genome	NC_001672_Tick-borne_encephalitis_virus_complete_genome_orf991	7687	8401	+	protein_match	match$37_2529_2767	SUPERFAMILY	SSF53335	NA	IPR029063	714	S-adenosyl-L-methionine-dependent methyltransferase superfamily -
NC_001672_Tick-borne_encephalitis_virus_complete_genome	NC_001672_Tick-borne_encephalitis_virus_complete_genome_orf991	979	1879	+	protein_match	match$42_293_593	SUPERFAMILY	SSF56983	NA	IPR036253	900	Flavivirus glycoprotein, central and dimerisation domain superfamily -
NC_001672_Tick-borne_encephalitis_virus_complete_genome	NC_001672_Tick-borne_encephalitis_virus_complete_genome_orf991	6058	6463	+	protein_match	match$45_1986_2121	SUPERFAMILY	SSF52540	NA	IPR027417	405	P-loop containing nucleoside triphosphate hydrolase -
NC_001672_Tick-borne_encephalitis_virus_complete_genome	NC_001672_Tick-borne_encephalitis_virus_complete_genome_orf991	1855	2176	+	protein_match	match$56_585_692	SUPERFAMILY	SSF81296	NA	IPR014756	321	Immunoglobulin E-set -
NC_001672_Tick-borne_encephalitis_virus_complete_genome	NC_001672_Tick-borne_encephalitis_virus_complete_genome_orf991	2173	2461	+	protein_match	match$21_691_787	TIGRFAM	TIGR04240	NA	IPR026470	288	Flavivirus envelope glycoprotein E, Stem/Anchor domain -
NC_002031_Yellow_fever_virus_complete_genome	NC_002031_Yellow_fever_virus_complete_genome_orf691	5153	5594	+	protein_match	match$61_1684_1831	CDD	cd17931	NA	NA	441	DEXHc_viral_Ns3
NC_002031_Yellow_fever_virus_complete_genome	NC_002031_Yellow_fever_virus_complete_genome_orf691	1883	2150	+	protein_match	match$67_594_683	CDD	cd12149	NA	IPR027287	267	Flavivirus glycoprotein E, immunoglobulin-like domain -
NC_002031_Yellow_fever_virus_complete_genome	NC_002031_Yellow_fever_virus_complete_genome_orf691	7661	8348	+	protein_match	match$71_2520_2749	CDD	cd20761	"GO:0004482","GO:0004483"	IPR026490	687	mRNA cap 0/1 methyltransferase GO:0004482|GO:0004483
NC_002031_Yellow_fever_virus_complete_genome	NC_002031_Yellow_fever_virus_complete_genome_orf691	752	974	+	protein_match	match$82_217_291	CDD	cd17038	NA	NA	222	Flavi_M
NC_002031_Yellow_fever_virus_complete_genome	NC_002031_Yellow_fever_virus_complete_genome_orf691	983	1844	+	protein_match	match$58_294_581	Gene3D	G3DSA:2.60.98.10	NA	IPR038055	861	Flaviviral glycoprotein E, dimerisation domain -
NC_002031_Yellow_fever_virus_complete_genome	NC_002031_Yellow_fever_virus_complete_genome_orf691	8822	9107	+	protein_match	match$59_2907_3002	Gene3D	G3DSA:1.10.260.90	NA	NA	285	NA
NC_002031_Yellow_fever_virus_complete_genome	NC_002031_Yellow_fever_virus_complete_genome_orf691	9158	9431	+	protein_match	match$66_3019_3110	Gene3D	G3DSA:3.30.70.2840	NA	NA	273	NA
NC_002031_Yellow_fever_virus_complete_genome	NC_002031_Yellow_fever_virus_complete_genome_orf691	8450	8633	+	protein_match	match$72_2783_2844	Gene3D	G3DSA:3.30.70.2840	NA	NA	183	NA
NC_002031_Yellow_fever_virus_complete_genome	NC_002031_Yellow_fever_virus_complete_genome_orf691	8636	8777	+	protein_match	match$75_2845_2892	Gene3D	G3DSA:3.30.70.2840	NA	NA	141	NA
NC_002031_Yellow_fever_virus_complete_genome	NC_002031_Yellow_fever_virus_complete_genome_orf691	1130	1757	+	protein_match	match$77_343_552	Gene3D	G3DSA:3.30.67.10	NA	IPR013756	627	Flaviviral glycoprotein E, central domain, subdomain 2 -
NC_002031_Yellow_fever_virus_complete_genome	NC_002031_Yellow_fever_virus_complete_genome_orf691	227	428	+	protein_match	match$80_42_109	Gene3D	G3DSA:1.10.10.930	NA	IPR037172	201	Flavivirus capsid protein C superfamily -
NC_002031_Yellow_fever_virus_complete_genome	NC_002031_Yellow_fever_virus_complete_genome_orf691	5552	6026	+	protein_match	match$84_1817_1975	Gene3D	G3DSA:3.40.50.300	NA	IPR027417	474	P-loop containing nucleoside triphosphate hydrolase -
NC_002031_Yellow_fever_virus_complete_genome	NC_002031_Yellow_fever_virus_complete_genome_orf691	2171	2453	+	protein_match	match$86_690_784	Gene3D	G3DSA:1.20.1280.260	NA	IPR038345	282	Flavivirus envelope glycoprotein E, Stem/Anchor domain superfamily -
NC_002031_Yellow_fever_virus_complete_genome	NC_002031_Yellow_fever_virus_complete_genome_orf691	752	974	+	protein_match	match$88_217_291	Gene3D	G3DSA:1.10.8.970	NA	IPR038302	222	Envelope glycoprotein M superfamily, flavivirus -
NC_002031_Yellow_fever_virus_complete_genome	NC_002031_Yellow_fever_virus_complete_genome_orf691	1853	2168	+	protein_match	match$91_584_689	Gene3D	G3DSA:2.60.40.350	NA	IPR000336	315	Flavivirus/Alphavirus glycoprotein, immunoglobulin-like domain superfamily -
NC_002031_Yellow_fever_virus_complete_genome	NC_002031_Yellow_fever_virus_complete_genome_orf691	485	719	+	protein_match	match$95_128_206	Gene3D	G3DSA:2.60.260.50	NA	IPR038688	234	Flavivirus polyprotein propeptide superfamily -
NC_002031_Yellow_fever_virus_complete_genome	NC_002031_Yellow_fever_virus_complete_genome_orf691	5138	6128	+	protein_match	match$98_1679_2009	Gene3D	G3DSA:3.40.50.300	NA	IPR027417	990	P-loop containing nucleoside triphosphate hydrolase -
NC_002031_Yellow_fever_virus_complete_genome	NC_002031_Yellow_fever_virus_complete_genome_orf691	1160	1721	+	protein_match	match$103_353_540	Gene3D	G3DSA:3.30.387.10	NA	IPR013755	561	Flaviviral glycoprotein E, central domain, subdomain 1 -
NC_002031_Yellow_fever_virus_complete_genome	NC_002031_Yellow_fever_virus_complete_genome_orf691	7637	8447	+	protein_match	match$109_2512_2782	Gene3D	G3DSA:3.40.50.150	NA	IPR029063	810	S-adenosyl-L-methionine-dependent methyltransferase superfamily -
NC_002031_Yellow_fever_virus_complete_genome	NC_002031_Yellow_fever_virus_complete_genome_orf691	4319	4502	+	protein_match	match$111_1406_1467	Gene3D	G3DSA:2.40.10.120	NA	NA	183	NA
NC_002031_Yellow_fever_virus_complete_genome	NC_002031_Yellow_fever_virus_complete_genome_orf691	4538	5135	+	protein_match	match$111_1479_1678	Gene3D	G3DSA:2.40.10.120	NA	NA	597	NA
NC_002031_Yellow_fever_virus_complete_genome	NC_002031_Yellow_fever_virus_complete_genome_orf691	101	10351	+	ORF	orf_NC_002031_Yellow_fever_virus_complete_genome_101_10351	getorf	NC_002031_Yellow_fever_virus_complete_genome_orf691	NA	NA	10250	NA
NC_002031_Yellow_fever_virus_complete_genome	NC_002031_Yellow_fever_virus_complete_genome_orf691	980	1856	+	protein_match	match$63_293_585	Pfam	PF00869	"GO:0046983"	IPR011998	876	Flavivirus glycoprotein central and dimerisation domain GO:0046983
NC_002031_Yellow_fever_virus_complete_genome	NC_002031_Yellow_fever_virus_complete_genome_orf691	4193	4571	+	protein_match	match$64_1364_1490	Pfam	PF01002	"GO:0004252","GO:0044423"	IPR000487	378	Flavivirus non-structural protein NS2B GO:0004252|GO:0044423
NC_002031_Yellow_fever_virus_complete_genome	NC_002031_Yellow_fever_virus_complete_genome_orf691	4628	5084	+	protein_match	match$65_1509_1661	Pfam	PF00949	"GO:0003723","GO:0003724","GO:0005524"	IPR001850	456	Flavivirus NS3, petidase S7 GO:0003723|GO:0003724|GO:0005524
NC_002031_Yellow_fever_virus_complete_genome	NC_002031_Yellow_fever_virus_complete_genome_orf691	1862	2147	+	protein_match	match$76_587_682	Pfam	PF02832	NA	IPR027287	285	Flavivirus glycoprotein E, immunoglobulin-like domain -
NC_002031_Yellow_fever_virus_complete_genome	NC_002031_Yellow_fever_virus_complete_genome_orf691	3536	4088	+	protein_match	match$79_1145_1329	Pfam	PF01005	"GO:0003725"	IPR000752	552	Flavivirus non-structural protein NS2A GO:0003725
NC_002031_Yellow_fever_virus_complete_genome	NC_002031_Yellow_fever_virus_complete_genome_orf691	6452	6881	+	protein_match	match$83_2117_2260	Pfam	PF01350	"GO:0016032","GO:0016070","GO:0044423"	IPR000404	429	Flavivirus non-structural protein NS4A GO:0016032|GO:0016070|GO:0044423
NC_002031_Yellow_fever_virus_complete_genome	NC_002031_Yellow_fever_virus_complete_genome_orf691	6890	7619	+	protein_match	match$85_2263_2506	Pfam	PF01349	NA	IPR001528	729	Flavivirus non-structural protein NS4B -
NC_002031_Yellow_fever_virus_complete_genome	NC_002031_Yellow_fever_virus_complete_genome_orf691	7802	8306	+	protein_match	match$90_2567_2735	Pfam	PF01728	"GO:0008168","GO:0032259"	IPR002877	504	Ribosomal RNA methyltransferase, FtsJ domain GO:0008168|GO:0032259
NC_002031_Yellow_fever_virus_complete_genome	NC_002031_Yellow_fever_virus_complete_genome_orf691	755	974	+	protein_match	match$96_218_291	Pfam	PF01004	"GO:0019058"	IPR000069	219	Envelope glycoprotein M, flavivirus GO:0019058
NC_002031_Yellow_fever_virus_complete_genome	NC_002031_Yellow_fever_virus_complete_genome_orf691	8393	10325	+	protein_match	match$97_2764_3408	Pfam	PF00972	"GO:0003968","GO:0005524"	IPR000208	1932	RNA-directed RNA polymerase, flavivirus GO:0003968|GO:0005524
NC_002031_Yellow_fever_virus_complete_genome	NC_002031_Yellow_fever_virus_complete_genome_orf691	5138	5573	+	protein_match	match$100_1679_1824	Pfam	PF07652	"GO:0004386","GO:0005524"	IPR011492	435	DEAD box, Flavivirus GO:0004386|GO:0005524
NC_002031_Yellow_fever_virus_complete_genome	NC_002031_Yellow_fever_virus_complete_genome_orf691	497	746	+	protein_match	match$101_132_215	Pfam	PF01570	NA	IPR002535	249	Flavivirus polyprotein propeptide -
NC_002031_Yellow_fever_virus_complete_genome	NC_002031_Yellow_fever_virus_complete_genome_orf691	134	473	+	protein_match	match$102_11_124	Pfam	PF01003	"GO:0005198","GO:0019028"	IPR001122	339	Flavivirus capsid protein C GO:0005198|GO:0019028
NC_002031_Yellow_fever_virus_complete_genome	NC_002031_Yellow_fever_virus_complete_genome_orf691	2459	3518	+	protein_match	match$104_786_1139	Pfam	PF00948	NA	IPR001157	1059	Flavivirus non-structural protein NS1 -
NC_002031_Yellow_fever_virus_complete_genome	NC_002031_Yellow_fever_virus_complete_genome_orf691	122	10346	+	protein_match	match$78_7_3415	PIRSF	PIRSF003817	"GO:0003968","GO:0004252","GO:0004482","GO:0004483","GO:0016817","GO:0017111"	IPR014412	10224	Genome polyprotein, Flavivirus GO:0003968|GO:0004252|GO:0004482|GO:0004483|GO:0016817|GO:0017111
NC_002031_Yellow_fever_virus_complete_genome	NC_002031_Yellow_fever_virus_complete_genome_orf691	131	10337	+	protein_match	match$60_10_3412	PIRSR	PIRSR003817-4	NA	NA	10206	NA
NC_002031_Yellow_fever_virus_complete_genome	NC_002031_Yellow_fever_virus_complete_genome_orf691	131	10337	+	protein_match	match$94_10_3412	PIRSR	PIRSR003817-3	NA	NA	10206	NA
NC_002031_Yellow_fever_virus_complete_genome	NC_002031_Yellow_fever_virus_complete_genome_orf691	131	10337	+	protein_match	match$106_10_3412	PIRSR	PIRSR003817-1	NA	NA	10206	NA
NC_002031_Yellow_fever_virus_complete_genome	NC_002031_Yellow_fever_virus_complete_genome_orf691	4184	4571	+	protein_match	match$62_1361_1490	ProSiteProfiles	PS51527	"GO:0004252","GO:0044423"	IPR000487	387	Flavivirus non-structural protein NS2B GO:0004252|GO:0044423
NC_002031_Yellow_fever_virus_complete_genome	NC_002031_Yellow_fever_virus_complete_genome_orf691	9224	9680	+	protein_match	match$81_3041_3193	ProSiteProfiles	PS50507	"GO:0003968","GO:0039694"	IPR007094	456	RNA-directed RNA polymerase, catalytic domain GO:0003968|GO:0039694
NC_002031_Yellow_fever_virus_complete_genome	NC_002031_Yellow_fever_virus_complete_genome_orf691	4574	5114	+	protein_match	match$89_1491_1671	ProSiteProfiles	PS51528	"GO:0003723","GO:0003724","GO:0005524"	IPR001850	540	Flavivirus NS3, petidase S7 GO:0003723|GO:0003724|GO:0005524
NC_002031_Yellow_fever_virus_complete_genome	NC_002031_Yellow_fever_virus_complete_genome_orf691	5579	6110	+	protein_match	match$99_1826_2003	ProSiteProfiles	PS51194	NA	IPR001650	531	Helicase, C-terminal -
NC_002031_Yellow_fever_virus_complete_genome	NC_002031_Yellow_fever_virus_complete_genome_orf691	7640	8432	+	protein_match	match$107_2513_2777	ProSiteProfiles	PS51591	"GO:0004482","GO:0004483"	IPR026490	792	mRNA cap 0/1 methyltransferase GO:0004482|GO:0004483
NC_002031_Yellow_fever_virus_complete_genome	NC_002031_Yellow_fever_virus_complete_genome_orf691	5126	5594	+	protein_match	match$108_1675_1831	ProSiteProfiles	PS51192	NA	IPR014001	468	Helicase superfamily 1/2, ATP-binding domain -
NC_002031_Yellow_fever_virus_complete_genome	NC_002031_Yellow_fever_virus_complete_genome	1	10862	+	nucleic_acid	NC_002031_Yellow_fever_virus_complete_genome	provided_by_user	NC_002031_Yellow_fever_virus_complete_genome	NA	NA	10861	NA
NC_002031_Yellow_fever_virus_complete_genome	NC_002031_Yellow_fever_virus_complete_genome_orf691	5693	5978	+	protein_match	match$74_1864_1959	SMART	SM00490	NA	IPR001650	285	Helicase, C-terminal -
NC_002031_Yellow_fever_virus_complete_genome	NC_002031_Yellow_fever_virus_complete_genome_orf691	5102	5636	+	protein_match	match$92_1667_1845	SMART	SM00487	NA	IPR014001	534	Helicase superfamily 1/2, ATP-binding domain -
NC_002031_Yellow_fever_virus_complete_genome	NC_002031_Yellow_fever_virus_complete_genome_orf691	8552	10286	+	protein_match	match$68_2817_3395	SUPERFAMILY	SSF56672	NA	IPR043502	1734	DNA/RNA polymerase superfamily -
NC_002031_Yellow_fever_virus_complete_genome	NC_002031_Yellow_fever_virus_complete_genome_orf691	6035	6440	+	protein_match	match$70_1978_2113	SUPERFAMILY	SSF52540	NA	IPR027417	405	P-loop containing nucleoside triphosphate hydrolase -
NC_002031_Yellow_fever_virus_complete_genome	NC_002031_Yellow_fever_virus_complete_genome_orf691	7658	8420	+	protein_match	match$73_2519_2773	SUPERFAMILY	SSF53335	NA	IPR029063	762	S-adenosyl-L-methionine-dependent methyltransferase superfamily -
NC_002031_Yellow_fever_virus_complete_genome	NC_002031_Yellow_fever_virus_complete_genome_orf691	980	1859	+	protein_match	match$87_293_586	SUPERFAMILY	SSF56983	NA	IPR036253	879	Flavivirus glycoprotein, central and dimerisation domain superfamily -
NC_002031_Yellow_fever_virus_complete_genome	NC_002031_Yellow_fever_virus_complete_genome_orf691	4610	5087	+	protein_match	match$93_1503_1662	SUPERFAMILY	SSF50494	NA	IPR009003	477	Peptidase S1, PA clan -
NC_002031_Yellow_fever_virus_complete_genome	NC_002031_Yellow_fever_virus_complete_genome_orf691	1838	2168	+	protein_match	match$105_579_689	SUPERFAMILY	SSF81296	NA	IPR014756	330	Immunoglobulin E-set -
NC_002031_Yellow_fever_virus_complete_genome	NC_002031_Yellow_fever_virus_complete_genome_orf691	5126	6005	+	protein_match	match$110_1675_1968	SUPERFAMILY	SSF52540	NA	IPR027417	879	P-loop containing nucleoside triphosphate hydrolase -
NC_002031_Yellow_fever_virus_complete_genome	NC_002031_Yellow_fever_virus_complete_genome_orf691	2165	2453	+	protein_match	match$69_688_784	TIGRFAM	TIGR04240	NA	IPR026470	288	Flavivirus envelope glycoprotein E, Stem/Anchor domain -
NC_003679_Border_disease_virus_X818_complete_genome	NC_003679_Border_disease_virus_X818_complete_genome_orf1600	5788	6241	+	protein_match	match$175_1814_1965	CDD	cd17931	NA	NA	453	DEXHc_viral_Ns3
NC_003679_Border_disease_virus_X818_complete_genome	NC_003679_Border_disease_virus_X818_complete_genome_orf1600	10621	11485	+	protein_match	match$177_3425_3713	CDD	cd01699	NA	NA	864	RNA_dep_RNAP
NC_003679_Border_disease_virus_X818_complete_genome	NC_003679_Border_disease_virus_X818_complete_genome_orf1600	5770	6253	+	protein_match	match$152_1808_1969	Gene3D	G3DSA:3.40.50.300	NA	IPR027417	483	P-loop containing nucleoside triphosphate hydrolase -
NC_003679_Border_disease_virus_X818_complete_genome	NC_003679_Border_disease_virus_X818_complete_genome_orf1600	2446	2704	+	protein_match	match$153_700_786	Gene3D	G3DSA:2.60.320.20	NA	IPR042309	258	Pestivirus envelope glycoprotein E2, domain A -
NC_003679_Border_disease_virus_X818_complete_genome	NC_003679_Border_disease_virus_X818_complete_genome_orf1600	2707	2935	+	protein_match	match$155_787_863	Gene3D	G3DSA:2.60.40.3000	NA	IPR042310	228	Pestivirus envelope glycoprotein E2, domain B -
NC_003679_Border_disease_virus_X818_complete_genome	NC_003679_Border_disease_virus_X818_complete_genome_orf1600	11137	11404	+	protein_match	match$156_3597_3686	Gene3D	G3DSA:3.30.70.270	NA	IPR043128	267	Reverse transcriptase/Diguanylate cyclase domain -
NC_003679_Border_disease_virus_X818_complete_genome	NC_003679_Border_disease_virus_X818_complete_genome_orf1600	10846	11092	+	protein_match	match$156_3500_3582	Gene3D	G3DSA:3.30.70.270	NA	IPR043128	246	Reverse transcriptase/Diguanylate cyclase domain -
NC_003679_Border_disease_virus_X818_complete_genome	NC_003679_Border_disease_virus_X818_complete_genome_orf1600	1174	1672	+	protein_match	match$158_276_442	Gene3D	G3DSA:3.90.730.10	"GO:0003723","GO:0033897"	IPR036430	498	Ribonuclease T2-like superfamily GO:0003723|GO:0033897
NC_003679_Border_disease_virus_X818_complete_genome	NC_003679_Border_disease_virus_X818_complete_genome_orf1600	6256	6706	+	protein_match	match$161_1970_2120	Gene3D	G3DSA:3.40.50.300	NA	IPR027417	450	P-loop containing nucleoside triphosphate hydrolase -
NC_003679_Border_disease_virus_X818_complete_genome	NC_003679_Border_disease_virus_X818_complete_genome_orf1600	3163	3454	+	protein_match	match$174_939_1036	Gene3D	G3DSA:2.60.40.4200	NA	IPR042311	291	Pestivirus envelope glycoprotein E2, domain D -
NC_003679_Border_disease_virus_X818_complete_genome	NC_003679_Border_disease_virus_X818_complete_genome_orf1600	673	841	+	protein_match	match$180_109_165	Gene3D	G3DSA:2.30.140.40	NA	IPR042542	168	Peptidase C53, pestivirus Npro, interaction domain -
NC_003679_Border_disease_virus_X818_complete_genome	NC_003679_Border_disease_virus_X818_complete_genome_orf1600	346	12057	+	ORF	orf_NC_003679_346_12057	getorf	NC_003679_orf1600	NA	NA	11711	NA
NC_003679_Border_disease_virus_X818_complete_genome	NC_003679_Border_disease_virus_X818_complete_genome_orf1600	5782	6682	+	protein_match	match$165_1812_2112	PANTHER	PTHR18934:SF234	NA	NA	900	NA
NC_003679_Border_disease_virus_X818_complete_genome	NC_003679_Border_disease_virus_X818_complete_genome_orf1600	5782	6682	+	protein_match	match$178_1812_2112	PANTHER	PTHR18934	NA	NA	900	NA
NC_003679_Border_disease_virus_X818_complete_genome	NC_003679_Border_disease_virus_X818_complete_genome_orf1600	5134	5764	+	protein_match	match$160_1596_1806	Pfam	PF05578	"GO:0004252"	IPR000280	630	Pestivirus NS3, peptidase S31 GO:0004252
NC_003679_Border_disease_virus_X818_complete_genome	NC_003679_Border_disease_virus_X818_complete_genome_orf1600	5785	6205	+	protein_match	match$164_1813_1953	Pfam	PF07652	"GO:0004386","GO:0005524"	IPR011492	420	DEAD box, Flavivirus GO:0004386|GO:0005524
NC_003679_Border_disease_virus_X818_complete_genome	NC_003679_Border_disease_virus_X818_complete_genome_orf1600	901	1051	+	protein_match	match$166_185_235	Pfam	PF11889	"GO:0003968","GO:0004197","GO:0004252","GO:0016817","GO:0017111","GO:0070008"	IPR021824	150	Capsid protein C, pestivirus GO:0003968|GO:0004197|GO:0004252|GO:0016817|GO:0017111|GO:0070008
NC_003679_Border_disease_virus_X818_complete_genome	NC_003679_Border_disease_virus_X818_complete_genome_orf1600	376	877	+	protein_match	match$167_10_177	Pfam	PF05550	"GO:0016032","GO:0019082"	IPR008751	501	Peptidase C53, pestivirus Npro GO:0016032|GO:0019082
NC_003679_Border_disease_virus_X818_complete_genome	NC_003679_Border_disease_virus_X818_complete_genome_orf1600	10744	11422	+	protein_match	match$168_3466_3692	Pfam	PF00998	"GO:0003723","GO:0003968","GO:0039694"	IPR002166	678	RNA dependent RNA polymerase, hepatitis C virus GO:0003723|GO:0003968|GO:0039694
NC_003679_Border_disease_virus_X818_complete_genome	NC_003679_Border_disease_virus_X818_complete_genome_orf1600	4333	4930	+	protein_match	match$171_1329_1528	Pfam	PF12387	"GO:0003968","GO:0004197","GO:0004252","GO:0016817","GO:0017111","GO:0070008"	IPR022120	597	Pestivirus nonstructural protein 2 GO:0003968|GO:0004197|GO:0004252|GO:0016817|GO:0017111|GO:0070008
NC_003679_Border_disease_virus_X818_complete_genome	NC_003679_Border_disease_virus_X818_complete_genome_orf1600	6313	6661	+	protein_match	match$172_1989_2105	Pfam	PF00271	NA	IPR001650	348	Helicase, C-terminal -
NC_003679_Border_disease_virus_X818_complete_genome	NC_003679_Border_disease_virus_X818_complete_genome_orf1600	2452	3553	+	protein_match	match$183_702_1069	Pfam	PF16329	NA	IPR032521	1101	Pestivirus envelope glycoprotein E2 -
NC_003679_Border_disease_virus_X818_complete_genome	NC_003679_Border_disease_virus_X818_complete_genome_orf1600	5578	5662	+	protein_match	match$159_1744_1772	PRINTS	PR00729	"GO:0004252"	IPR000280	84	Pestivirus NS3, peptidase S31 GO:0004252
NC_003679_Border_disease_virus_X818_complete_genome	NC_003679_Border_disease_virus_X818_complete_genome_orf1600	5296	5380	+	protein_match	match$159_1650_1678	PRINTS	PR00729	"GO:0004252"	IPR000280	84	Pestivirus NS3, peptidase S31 GO:0004252
NC_003679_Border_disease_virus_X818_complete_genome	NC_003679_Border_disease_virus_X818_complete_genome_orf1600	5407	5491	+	protein_match	match$159_1687_1715	PRINTS	PR00729	"GO:0004252"	IPR000280	84	Pestivirus NS3, peptidase S31 GO:0004252
NC_003679_Border_disease_virus_X818_complete_genome	NC_003679_Border_disease_virus_X818_complete_genome_orf1600	4687	5131	+	protein_match	match$150_1447_1595	ProSiteProfiles	PS51692	"GO:0004175"	IPR030399	444	Pestivirus NS2, peptidase C74 GO:0004175
NC_003679_Border_disease_virus_X818_complete_genome	NC_003679_Border_disease_virus_X818_complete_genome_orf1600	376	877	+	protein_match	match$151_10_177	ProSiteProfiles	PS51876	"GO:0016032","GO:0019082"	IPR008751	501	Peptidase C53, pestivirus Npro GO:0016032|GO:0019082
NC_003679_Border_disease_virus_X818_complete_genome	NC_003679_Border_disease_virus_X818_complete_genome_orf1600	10921	11290	+	protein_match	match$154_3525_3648	ProSiteProfiles	PS50507	"GO:0003968","GO:0039694"	IPR007094	369	RNA-directed RNA polymerase, catalytic domain GO:0003968|GO:0039694
NC_003679_Border_disease_virus_X818_complete_genome	NC_003679_Border_disease_virus_X818_complete_genome_orf1600	5770	6244	+	protein_match	match$170_1808_1966	ProSiteProfiles	PS51192	NA	IPR014001	474	Helicase superfamily 1/2, ATP-binding domain -
NC_003679_Border_disease_virus_X818_complete_genome	NC_003679_Border_disease_virus_X818_complete_genome_orf1600	6283	6901	+	protein_match	match$176_1979_2185	ProSiteProfiles	PS51194	NA	IPR001650	618	Helicase, C-terminal -
NC_003679_Border_disease_virus_X818_complete_genome	NC_003679_Border_disease_virus_X818_complete_genome_orf1600	5134	5653	+	protein_match	match$181_1596_1769	ProSiteProfiles	PS51535	"GO:0004252"	IPR000280	519	Pestivirus NS3, peptidase S31 GO:0004252
NC_003679_Border_disease_virus_X818_complete_genome	NC_003679_Border_disease_virus_X818_complete_genome	1	12333	+	nucleic_acid	NC_003679	provided_by_user	NC_003679	NA	NA	12332	NA
NC_003679_Border_disease_virus_X818_complete_genome	NC_003679_Border_disease_virus_X818_complete_genome_orf1600	5695	6295	+	protein_match	match$169_1783_1983	SMART	SM00487	NA	IPR014001	600	Helicase superfamily 1/2, ATP-binding domain -
NC_003679_Border_disease_virus_X818_complete_genome	NC_003679_Border_disease_virus_X818_complete_genome_orf1600	6367	6664	+	protein_match	match$179_2007_2106	SMART	SM00490	NA	IPR001650	297	Helicase, C-terminal -
NC_003679_Border_disease_virus_X818_complete_genome	NC_003679_Border_disease_virus_X818_complete_genome_orf1600	1186	1609	+	protein_match	match$157_280_421	SUPERFAMILY	SSF55895	"GO:0003723","GO:0033897"	IPR036430	423	Ribonuclease T2-like superfamily GO:0003723|GO:0033897
NC_003679_Border_disease_virus_X818_complete_genome	NC_003679_Border_disease_virus_X818_complete_genome_orf1600	10189	11938	+	protein_match	match$163_3281_3864	SUPERFAMILY	SSF56672	NA	IPR043502	1749	DNA/RNA polymerase superfamily -
NC_003679_Border_disease_virus_X818_complete_genome	NC_003679_Border_disease_virus_X818_complete_genome_orf1600	5800	6682	+	protein_match	match$182_1818_2112	SUPERFAMILY	SSF52540	NA	IPR027417	882	P-loop containing nucleoside triphosphate hydrolase -
NC_003996_Tamana_bat_virus_genome	NC_003996_Tamana_bat_virus_genome_orf5030	7561	8209	+	protein_match	match$188_2520_2736	CDD	cd20761	IPR026490	"GO:0004482","GO:0004483"	648	mRNA cap 0/1 methyltransferase GO:0004482|GO:0004483
NC_003996_Tamana_bat_virus_genome	NC_003996_Tamana_bat_virus_genome_orf5030	4393	4924	+	protein_match	match$169_1464_1641	Gene3D	G3DSA:2.40.10.120	NA	NA	531	NA
NC_003996_Tamana_bat_virus_genome	NC_003996_Tamana_bat_virus_genome_orf5030	5404	5836	+	protein_match	match$170_1801_1945	Gene3D	G3DSA:3.40.50.300	IPR027417	NA	432	P-loop containing nucleoside triphosphate hydrolase -
NC_003996_Tamana_bat_virus_genome	NC_003996_Tamana_bat_virus_genome_orf5030	1006	1603	+	protein_match	match$172_335_534	Gene3D	G3DSA:3.30.67.10	IPR013756	NA	597	Flaviviral glycoprotein E, central domain, subdomain 2 -
NC_003996_Tamana_bat_virus_genome	NC_003996_Tamana_bat_virus_genome_orf5030	8626	8899	+	protein_match	match$181_2875_2966	Gene3D	G3DSA:1.10.260.90	NA	NA	273	NA
NC_003996_Tamana_bat_virus_genome	NC_003996_Tamana_bat_virus_genome_orf5030	1042	1594	+	protein_match	match$184_347_531	Gene3D	G3DSA:3.30.387.10	IPR013755	NA	552	Flaviviral glycoprotein E, central domain, subdomain 1 -
NC_003996_Tamana_bat_virus_genome	NC_003996_Tamana_bat_virus_genome_orf5030	4975	5401	+	protein_match	match$185_1658_1800	Gene3D	G3DSA:3.40.50.300	IPR027417	NA	426	P-loop containing nucleoside triphosphate hydrolase -
NC_003996_Tamana_bat_virus_genome	NC_003996_Tamana_bat_virus_genome_orf5030	7543	8287	+	protein_match	match$186_2514_2762	Gene3D	G3DSA:3.40.50.150	IPR029063	NA	744	S-adenosyl-L-methionine-dependent methyltransferase superfamily -
NC_003996_Tamana_bat_virus_genome	NC_003996_Tamana_bat_virus_genome_orf5030	862	1396	+	protein_match	match$189_287_465	Gene3D	G3DSA:2.60.98.10	IPR038055	NA	534	Flaviviral glycoprotein E, dimerisation domain -
NC_003996_Tamana_bat_virus_genome	NC_003996_Tamana_bat_virus_genome_orf5030	1	10050	+	ORF	orf_NC_003996_Tamana_bat_virus_genome_1_10050	getorf	NC_003996_Tamana_bat_virus_genome_orf5030	NA	NA	10049	NA
NC_003996_Tamana_bat_virus_genome	NC_003996_Tamana_bat_virus_genome_orf5030	5002	5395	+	protein_match	match$173_1667_1798	Pfam	PF07652	IPR011492	"GO:0004386","GO:0005524"	393	DEAD box, Flavivirus GO:0004386|GO:0005524
NC_003996_Tamana_bat_virus_genome	NC_003996_Tamana_bat_virus_genome_orf5030	8290	9949	+	protein_match	match$187_2763_3316	Pfam	PF00972	IPR000208	"GO:0003968","GO:0005524"	1659	RNA-directed RNA polymerase, flavivirus GO:0003968|GO:0005524
NC_003996_Tamana_bat_virus_genome	NC_003996_Tamana_bat_virus_genome_orf5030	883	1585	+	protein_match	match$191_294_528	Pfam	PF00869	IPR011998	"GO:0046983"	702	Flavivirus glycoprotein central and dimerisation domain GO:0046983
NC_003996_Tamana_bat_virus_genome	NC_003996_Tamana_bat_virus_genome_orf5030	7552	9955	+	protein_match	match$167_2517_3318	PIRSR	PIRSR003817-4	NA	NA	2403	NA
NC_003996_Tamana_bat_virus_genome	NC_003996_Tamana_bat_virus_genome_orf5030	4336	5896	+	protein_match	match$168_1445_1965	PIRSR	PIRSR003817-1	NA	NA	1560	NA
NC_003996_Tamana_bat_virus_genome	NC_003996_Tamana_bat_virus_genome_orf5030	7	2413	+	protein_match	match$179_2_804	PIRSR	PIRSR003817-3	NA	NA	2406	NA
NC_003996_Tamana_bat_virus_genome	NC_003996_Tamana_bat_virus_genome_orf5030	4435	4981	+	protein_match	match$176_1478_1660	ProSiteProfiles	PS51528	IPR001850	"GO:0003723","GO:0003724","GO:0005524"	546	Flavivirus NS3, petidase S7 GO:0003723|GO:0003724|GO:0005524
NC_003996_Tamana_bat_virus_genome	NC_003996_Tamana_bat_virus_genome_orf5030	4999	5440	+	protein_match	match$177_1666_1813	ProSiteProfiles	PS51192	IPR014001	NA	441	Helicase superfamily 1/2, ATP-binding domain -
NC_003996_Tamana_bat_virus_genome	NC_003996_Tamana_bat_virus_genome_orf5030	9034	9415	+	protein_match	match$178_3011_3138	ProSiteProfiles	PS50507	IPR007094	"GO:0003968","GO:0039694"	381	RNA-directed RNA polymerase, catalytic domain GO:0003968|GO:0039694
NC_003996_Tamana_bat_virus_genome	NC_003996_Tamana_bat_virus_genome_orf5030	7528	8263	+	protein_match	match$180_2509_2754	ProSiteProfiles	PS51591	IPR026490	"GO:0004482","GO:0004483"	735	mRNA cap 0/1 methyltransferase GO:0004482|GO:0004483
NC_003996_Tamana_bat_virus_genome	NC_003996_Tamana_bat_virus_genome	1	10053	+	nucleic_acid	NC_003996_Tamana_bat_virus_genome	provided_by_user	NC_003996_Tamana_bat_virus_genome	NA	NA	10052	NA
NC_003996_Tamana_bat_virus_genome	NC_003996_Tamana_bat_virus_genome_orf5030	4954	5467	+	protein_match	match$175_1651_1822	SMART	SM00487	IPR014001	NA	513	Helicase superfamily 1/2, ATP-binding domain -
NC_003996_Tamana_bat_virus_genome	NC_003996_Tamana_bat_virus_genome_orf5030	4465	4858	+	protein_match	match$171_1488_1619	SUPERFAMILY	SSF50494	IPR009003	NA	393	Peptidase S1, PA clan -
NC_003996_Tamana_bat_virus_genome	NC_003996_Tamana_bat_virus_genome_orf5030	8488	10021	+	protein_match	match$174_2829_3340	SUPERFAMILY	SSF56672	IPR043502	NA	1533	DNA/RNA polymerase superfamily -
NC_003996_Tamana_bat_virus_genome	NC_003996_Tamana_bat_virus_genome_orf5030	859	1771	+	protein_match	match$182_286_590	SUPERFAMILY	SSF56983	IPR036253	NA	912	Flavivirus glycoprotein, central and dimerisation domain superfamily -
NC_003996_Tamana_bat_virus_genome	NC_003996_Tamana_bat_virus_genome_orf5030	4999	5827	+	protein_match	match$183_1666_1942	SUPERFAMILY	SSF52540	IPR027417	NA	828	P-loop containing nucleoside triphosphate hydrolase -
NC_003996_Tamana_bat_virus_genome	NC_003996_Tamana_bat_virus_genome_orf5030	7555	7999	+	protein_match	match$190_2518_2666	SUPERFAMILY	SSF53335	IPR029063	NA	444	S-adenosyl-L-methionine-dependent methyltransferase superfamily -
NC_009827_Hepatitis_C_virus_genotype_6_complete_genome	NC_009827_Hepatitis_C_virus_genotype_6_complete_genome_orf1885	7975	8821	+	protein_match	match$413_2558_2840	CDD	cd01699	NA	NA	846	RNA_dep_RNAP
NC_009827_Hepatitis_C_virus_genotype_6_complete_genome	NC_009827_Hepatitis_C_virus_genotype_6_complete_genome_orf1885	6400	6580	+	protein_match	match$386_2033_2093	Gene3D	G3DSA:2.20.25.210	IPR038170	NA	180	NS5A domain 1a superfamily -
NC_009827_Hepatitis_C_virus_genotype_6_complete_genome	NC_009827_Hepatitis_C_virus_genotype_6_complete_genome_orf1885	8191	8431	+	protein_match	match$388_2630_2710	Gene3D	G3DSA:3.30.70.270	IPR043128	NA	240	Reverse transcriptase/Diguanylate cyclase domain -
NC_009827_Hepatitis_C_virus_genotype_6_complete_genome	NC_009827_Hepatitis_C_virus_genotype_6_complete_genome_orf1885	5494	5611	+	protein_match	match$392_1731_1770	Gene3D	G3DSA:6.10.250.2920	NA	NA	117	NA
NC_009827_Hepatitis_C_virus_genotype_6_complete_genome	NC_009827_Hepatitis_C_virus_genotype_6_complete_genome_orf1885	3724	3973	+	protein_match	match$393_1141_1224	Gene3D	G3DSA:2.40.10.10	IPR043504	NA	249	Peptidase S1, PA clan, chymotrypsin-like fold -
NC_009827_Hepatitis_C_virus_genotype_6_complete_genome	NC_009827_Hepatitis_C_virus_genotype_6_complete_genome_orf1885	4897	5293	+	protein_match	match$395_1532_1664	Gene3D	G3DSA:1.10.820.10	NA	NA	396	NA
NC_009827_Hepatitis_C_virus_genotype_6_complete_genome	NC_009827_Hepatitis_C_virus_genotype_6_complete_genome_orf1885	3340	3424	+	protein_match	match$396_1013_1041	Gene3D	G3DSA:2.30.30.710	IPR042205	NA	84	Hepatitis C virus non-structural protein NS2, C-terminal domain -
NC_009827_Hepatitis_C_virus_genotype_6_complete_genome	NC_009827_Hepatitis_C_virus_genotype_6_complete_genome_orf1885	349	478	+	protein_match	match$397_16_59	Gene3D	G3DSA:4.10.710.10	IPR044896	NA	129	Hepatitis C virus core protein, chain A superfamily -
NC_009827_Hepatitis_C_virus_genotype_6_complete_genome	NC_009827_Hepatitis_C_virus_genotype_6_complete_genome_orf1885	3976	4420	+	protein_match	match$398_1225_1373	Gene3D	G3DSA:3.40.50.300	IPR027417	NA	444	P-loop containing nucleoside triphosphate hydrolase -
NC_009827_Hepatitis_C_virus_genotype_6_complete_genome	NC_009827_Hepatitis_C_virus_genotype_6_complete_genome_orf1885	3073	3289	+	protein_match	match$401_924_996	Gene3D	G3DSA:1.20.1280.150	IPR042209	NA	216	Hepatitis C virus non-structural protein NS2, N-terminal domain -
NC_009827_Hepatitis_C_virus_genotype_6_complete_genome	NC_009827_Hepatitis_C_virus_genotype_6_complete_genome_orf1885	6583	6838	+	protein_match	match$402_2094_2179	Gene3D	G3DSA:2.20.25.220	IPR038568	NA	255	Hepatitis C virus NS5A, 1B domain superfamily -
NC_009827_Hepatitis_C_virus_genotype_6_complete_genome	NC_009827_Hepatitis_C_virus_genotype_6_complete_genome_orf1885	961	1168	+	protein_match	match$405_220_289	Gene3D	G3DSA:3.30.160.890	NA	NA	207	NA
NC_009827_Hepatitis_C_virus_genotype_6_complete_genome	NC_009827_Hepatitis_C_virus_genotype_6_complete_genome_orf1885	2599	2785	+	protein_match	match$414_766_828	Gene3D	G3DSA:6.10.250.1750	NA	NA	186	NA
NC_009827_Hepatitis_C_virus_genotype_6_complete_genome	NC_009827_Hepatitis_C_virus_genotype_6_complete_genome_orf1885	2965	3070	+	protein_match	match$416_888_923	Gene3D	G3DSA:6.10.250.1610	NA	NA	105	NA
NC_009827_Hepatitis_C_virus_genotype_6_complete_genome	NC_009827_Hepatitis_C_virus_genotype_6_complete_genome_orf1885	4423	4894	+	protein_match	match$417_1374_1531	Gene3D	G3DSA:3.40.50.300	IPR027417	NA	471	P-loop containing nucleoside triphosphate hydrolase -
NC_009827_Hepatitis_C_virus_genotype_6_complete_genome	NC_009827_Hepatitis_C_virus_genotype_6_complete_genome_orf1885	8476	8716	+	protein_match	match$421_2725_2805	Gene3D	G3DSA:3.30.70.270	IPR043128	NA	240	Reverse transcriptase/Diguanylate cyclase domain -
NC_009827_Hepatitis_C_virus_genotype_6_complete_genome	NC_009827_Hepatitis_C_virus_genotype_6_complete_genome_orf1885	3427	3718	+	protein_match	match$424_1042_1139	Gene3D	G3DSA:2.40.10.120	NA	NA	291	NA
NC_009827_Hepatitis_C_virus_genotype_6_complete_genome	NC_009827_Hepatitis_C_virus_genotype_6_complete_genome_orf1885	301	9399	+	ORF	orf_NC_009827_Hepatitis_C_virus_genotype_6_complete_genome_301_9399	getorf	NC_009827_Hepatitis_C_virus_genotype_6_complete_genome_orf1885	NA	NA	9098	NA
NC_009827_Hepatitis_C_virus_genotype_6_complete_genome	NC_009827_Hepatitis_C_virus_genotype_6_complete_genome_orf1885	691	913	+	protein_match	match$383_130_204	Pfam	PF01542	IPR002521	"GO:0005198"	222	Hepatitis C virus, Core protein, C-terminal GO:0005198
NC_009827_Hepatitis_C_virus_genotype_6_complete_genome	NC_009827_Hepatitis_C_virus_genotype_6_complete_genome_orf1885	4240	4423	+	protein_match	match$384_1313_1374	Pfam	PF07652	IPR011492	"GO:0004386","GO:0005524"	183	DEAD box, Flavivirus GO:0004386|GO:0005524
NC_009827_Hepatitis_C_virus_genotype_6_complete_genome	NC_009827_Hepatitis_C_virus_genotype_6_complete_genome_orf1885	349	688	+	protein_match	match$385_16_129	Pfam	PF01543	IPR002522	"GO:0005198","GO:0019028"	339	Hepatitis C virus, Core protein, N-terminal GO:0005198|GO:0019028
NC_009827_Hepatitis_C_virus_genotype_6_complete_genome	NC_009827_Hepatitis_C_virus_genotype_6_complete_genome_orf1885	1501	2545	+	protein_match	match$389_400_748	Pfam	PF01560	IPR002531	NA	1044	Hepatitis C virus, Non-structural protein E2/NS1 -
NC_009827_Hepatitis_C_virus_genotype_6_complete_genome	NC_009827_Hepatitis_C_virus_genotype_6_complete_genome_orf1885	6895	7627	+	protein_match	match$399_2198_2442	Pfam	PF12941	IPR024350	NA	732	Hepatitus C virus, Non-structural 5a protein, C-terminal -
NC_009827_Hepatitis_C_virus_genotype_6_complete_genome	NC_009827_Hepatitis_C_virus_genotype_6_complete_genome_orf1885	931	1489	+	protein_match	match$400_210_396	Pfam	PF01539	IPR002519	"GO:0019031"	558	Hepatitis C virus, Envelope glycoprotein E1 GO:0019031
NC_009827_Hepatitis_C_virus_genotype_6_complete_genome	NC_009827_Hepatitis_C_virus_genotype_6_complete_genome_orf1885	6565	6862	+	protein_match	match$404_2088_2187	Pfam	PF08301	IPR013193	NA	297	Hepatitis C virus non-structural 5a, 1B domain -
NC_009827_Hepatitis_C_virus_genotype_6_complete_genome	NC_009827_Hepatitis_C_virus_genotype_6_complete_genome_orf1885	5332	5491	+	protein_match	match$406_1677_1730	Pfam	PF01006	IPR000745	"GO:0016032","GO:0044423"	159	Hepatitis C virus, Non-structural protein NS4a GO:0016032|GO:0044423
NC_009827_Hepatitis_C_virus_genotype_6_complete_genome	NC_009827_Hepatitis_C_virus_genotype_6_complete_genome_orf1885	2791	3373	+	protein_match	match$410_830_1024	Pfam	PF01538	IPR002518	"GO:0004197"	582	Hepatitis C virus, Non-structural protein NS2 GO:0004197
NC_009827_Hepatitis_C_virus_genotype_6_complete_genome	NC_009827_Hepatitis_C_virus_genotype_6_complete_genome_orf1885	3526	3967	+	protein_match	match$411_1075_1222	Pfam	PF02907	IPR004109	"GO:0006508","GO:0008236","GO:0019087"	441	Hepatitis C virus, NS3 protease, Peptidase S29 GO:0006508|GO:0008236|GO:0019087
NC_009827_Hepatitis_C_virus_genotype_6_complete_genome	NC_009827_Hepatitis_C_virus_genotype_6_complete_genome_orf1885	6376	6559	+	protein_match	match$412_2025_2086	Pfam	PF08300	IPR013192	"GO:0008270"	183	Hepatitis C virus, Non-structural 5a protein, domain 1a GO:0008270
NC_009827_Hepatitis_C_virus_genotype_6_complete_genome	NC_009827_Hepatitis_C_virus_genotype_6_complete_genome_orf1885	7636	9169	+	protein_match	match$420_2445_2956	Pfam	PF00998	IPR002166	"GO:0003723","GO:0003968","GO:0039694"	1533	RNA dependent RNA polymerase, hepatitis C virus GO:0003723|GO:0003968|GO:0039694
NC_009827_Hepatitis_C_virus_genotype_6_complete_genome	NC_009827_Hepatitis_C_virus_genotype_6_complete_genome_orf1885	5545	6121	+	protein_match	match$422_1748_1940	Pfam	PF01001	IPR001490	"GO:0003968","GO:0004197","GO:0004252","GO:0017111"	576	Hepatitis C virus, Non-structural protein NS4b GO:0003968|GO:0004197|GO:0004252|GO:0017111
NC_009827_Hepatitis_C_virus_genotype_6_complete_genome	NC_009827_Hepatitis_C_virus_genotype_6_complete_genome_orf1885	6280	6346	+	protein_match	match$427_1993_2015	Pfam	PF01506	IPR002868	"GO:0003968","GO:0004197","GO:0004252","GO:0017111"	66	Hepatitis C virus, Non-structural 5a protein GO:0003968|GO:0004197|GO:0004252|GO:0017111
NC_009827_Hepatitis_C_virus_genotype_6_complete_genome	NC_009827_Hepatitis_C_virus_genotype_6_complete_genome_orf1885	3439	3982	+	protein_match	match$390_1046_1227	ProSiteProfiles	PS51822	IPR004109	"GO:0006508","GO:0008236","GO:0019087"	543	Hepatitis C virus, NS3 protease, Peptidase S29 GO:0006508|GO:0008236|GO:0019087
NC_009827_Hepatitis_C_virus_genotype_6_complete_genome	NC_009827_Hepatitis_C_virus_genotype_6_complete_genome_orf1885	3055	3436	+	protein_match	match$403_918_1045	ProSiteProfiles	PS51693	IPR002518	"GO:0004197"	381	Hepatitis C virus, Non-structural protein NS2 GO:0004197
NC_009827_Hepatitis_C_virus_genotype_6_complete_genome	NC_009827_Hepatitis_C_virus_genotype_6_complete_genome_orf1885	4441	4972	+	protein_match	match$409_1380_1557	ProSiteProfiles	PS51194	IPR001650	NA	531	Helicase, C-terminal -
NC_009827_Hepatitis_C_virus_genotype_6_complete_genome	NC_009827_Hepatitis_C_virus_genotype_6_complete_genome_orf1885	4009	4465	+	protein_match	match$418_1236_1388	ProSiteProfiles	PS51192	IPR014001	NA	456	Helicase superfamily 1/2, ATP-binding domain -
NC_009827_Hepatitis_C_virus_genotype_6_complete_genome	NC_009827_Hepatitis_C_virus_genotype_6_complete_genome_orf1885	8269	8623	+	protein_match	match$428_2656_2774	ProSiteProfiles	PS50507	IPR007094	"GO:0003968","GO:0039694"	354	RNA-directed RNA polymerase, catalytic domain GO:0003968|GO:0039694
NC_009827_Hepatitis_C_virus_genotype_6_complete_genome	NC_009827_Hepatitis_C_virus_genotype_6_complete_genome	1	9628	+	nucleic_acid	NC_009827_Hepatitis_C_virus_genotype_6_complete_genome	provided_by_user	NC_009827_Hepatitis_C_virus_genotype_6_complete_genome	NA	NA	9627	NA
NC_009827_Hepatitis_C_virus_genotype_6_complete_genome	NC_009827_Hepatitis_C_virus_genotype_6_complete_genome_orf1885	3976	4513	+	protein_match	match$408_1225_1404	SMART	SM00487	IPR014001	NA	537	Helicase superfamily 1/2, ATP-binding domain -
NC_009827_Hepatitis_C_virus_genotype_6_complete_genome	NC_009827_Hepatitis_C_virus_genotype_6_complete_genome_orf1885	4396	5293	+	protein_match	match$387_1365_1664	SUPERFAMILY	SSF52540	IPR027417	NA	897	P-loop containing nucleoside triphosphate hydrolase -
NC_009827_Hepatitis_C_virus_genotype_6_complete_genome	NC_009827_Hepatitis_C_virus_genotype_6_complete_genome_orf1885	3439	3994	+	protein_match	match$394_1046_1231	SUPERFAMILY	SSF50494	IPR009003	NA	555	Peptidase S1, PA clan -
NC_009827_Hepatitis_C_virus_genotype_6_complete_genome	NC_009827_Hepatitis_C_virus_genotype_6_complete_genome_orf1885	4018	4411	+	protein_match	match$415_1239_1370	SUPERFAMILY	SSF52540	IPR027417	NA	393	P-loop containing nucleoside triphosphate hydrolase -
NC_009827_Hepatitis_C_virus_genotype_6_complete_genome	NC_009827_Hepatitis_C_virus_genotype_6_complete_genome_orf1885	7633	9316	+	protein_match	match$425_2444_3005	SUPERFAMILY	SSF56672	IPR043502	NA	1683	DNA/RNA polymerase superfamily -
NC_012671_Quang_Binh_virus_complete_genome	NC_012671_Quang_Binh_virus_complete_genome_orf406	7553	8213	+	protein_match	match$134_2483_2703	CDD	cd20761	"GO:0004482","GO:0004483"	IPR026490	660	mRNA cap 0/1 methyltransferase GO:0004482|GO:0004483
NC_012671_Quang_Binh_virus_complete_genome	NC_012671_Quang_Binh_virus_complete_genome_orf406	8681	8960	+	protein_match	match$115_2859_2952	Gene3D	G3DSA:1.10.260.90	NA	NA	279	NA
NC_012671_Quang_Binh_virus_complete_genome	NC_012671_Quang_Binh_virus_complete_genome_orf406	1118	1352	+	protein_match	match$117_338_416	Gene3D	G3DSA:3.30.387.10	NA	IPR013755	234	Flaviviral glycoprotein E, central domain, subdomain 1 -
NC_012671_Quang_Binh_virus_complete_genome	NC_012671_Quang_Binh_virus_complete_genome_orf406	7535	8300	+	protein_match	match$118_2477_2732	Gene3D	G3DSA:3.40.50.150	NA	IPR029063	765	S-adenosyl-L-methionine-dependent methyltransferase superfamily -
NC_012671_Quang_Binh_virus_complete_genome	NC_012671_Quang_Binh_virus_complete_genome_orf406	5021	5912	+	protein_match	match$120_1639_1936	Gene3D	G3DSA:3.40.50.300	NA	IPR027417	891	P-loop containing nucleoside triphosphate hydrolase -
NC_012671_Quang_Binh_virus_complete_genome	NC_012671_Quang_Binh_virus_complete_genome_orf406	4730	4976	+	protein_match	match$121_1542_1624	Gene3D	G3DSA:2.40.10.10	NA	IPR043504	246	Peptidase S1, PA clan, chymotrypsin-like fold -
NC_012671_Quang_Binh_virus_complete_genome	NC_012671_Quang_Binh_virus_complete_genome_orf406	5417	5855	+	protein_match	match$124_1771_1917	Gene3D	G3DSA:3.40.50.300	NA	IPR027417	438	P-loop containing nucleoside triphosphate hydrolase -
NC_012671_Quang_Binh_virus_complete_genome	NC_012671_Quang_Binh_virus_complete_genome_orf406	8303	8477	+	protein_match	match$127_2733_2791	Gene3D	G3DSA:3.30.70.2840	NA	NA	174	NA
NC_012671_Quang_Binh_virus_complete_genome	NC_012671_Quang_Binh_virus_complete_genome_orf406	4481	4727	+	protein_match	match$131_1459_1541	Gene3D	G3DSA:2.40.10.120	NA	NA	246	NA
NC_012671_Quang_Binh_virus_complete_genome	NC_012671_Quang_Binh_virus_complete_genome_orf406	9014	9293	+	protein_match	match$142_2970_3063	Gene3D	G3DSA:3.30.70.2840	NA	NA	279	NA
NC_012671_Quang_Binh_virus_complete_genome	NC_012671_Quang_Binh_virus_complete_genome_orf585	103	564	-	ORF	orf_NC_012671_Quang_Binh_virus_complete_genome_103_564_r	getorf	NC_012671_Quang_Binh_virus_complete_genome_orf585	NA	NA	461	NA
NC_012671_Quang_Binh_virus_complete_genome	NC_012671_Quang_Binh_virus_complete_genome_orf406	104	10189	+	ORF	orf_NC_012671_Quang_Binh_virus_complete_genome_104_10189	getorf	NC_012671_Quang_Binh_virus_complete_genome_orf406	NA	NA	10085	NA
NC_012671_Quang_Binh_virus_complete_genome	NC_012671_Quang_Binh_virus_complete_genome_orf406	1094	1400	+	protein_match	match$119_330_432	Pfam	PF00869	"GO:0046983"	IPR011998	306	Flavivirus glycoprotein central and dimerisation domain GO:0046983
NC_012671_Quang_Binh_virus_complete_genome	NC_012671_Quang_Binh_virus_complete_genome_orf406	2237	3323	+	protein_match	match$122_711_1073	Pfam	PF00948	NA	IPR001157	1086	Flavivirus non-structural protein NS1 -
NC_012671_Quang_Binh_virus_complete_genome	NC_012671_Quang_Binh_virus_complete_genome_orf406	8264	10169	+	protein_match	match$123_2720_3355	Pfam	PF00972	"GO:0003968","GO:0005524"	IPR000208	1905	RNA-directed RNA polymerase, flavivirus GO:0003968|GO:0005524
NC_012671_Quang_Binh_virus_complete_genome	NC_012671_Quang_Binh_virus_complete_genome_orf406	5015	5417	+	protein_match	match$130_1637_1771	Pfam	PF07652	"GO:0004386","GO:0005524"	IPR011492	402	DEAD box, Flavivirus GO:0004386|GO:0005524
NC_012671_Quang_Binh_virus_complete_genome	NC_012671_Quang_Binh_virus_complete_genome_orf406	4535	4928	+	protein_match	match$133_1477_1608	Pfam	PF00949	"GO:0003723","GO:0003724","GO:0005524"	IPR001850	393	Flavivirus NS3, petidase S7 GO:0003723|GO:0003724|GO:0005524
NC_012671_Quang_Binh_virus_complete_genome	NC_012671_Quang_Binh_virus_complete_genome_orf406	5492	5807	+	protein_match	match$137_1796_1901	Pfam	PF00271	NA	IPR001650	315	Helicase, C-terminal -
NC_012671_Quang_Binh_virus_complete_genome	NC_012671_Quang_Binh_virus_complete_genome_orf406	7649	8156	+	protein_match	match$140_2515_2684	Pfam	PF01728	"GO:0008168","GO:0032259"	IPR002877	507	Ribosomal RNA methyltransferase, FtsJ domain GO:0008168|GO:0032259
NC_012671_Quang_Binh_virus_complete_genome	NC_012671_Quang_Binh_virus_complete_genome_orf406	4520	10178	+	protein_match	match$128_1472_3358	PIRSR	PIRSR003817-1	NA	NA	5658	NA
NC_012671_Quang_Binh_virus_complete_genome	NC_012671_Quang_Binh_virus_complete_genome_orf406	1097	1379	+	protein_match	match$132_331_425	PIRSR	PIRSR003817-3	NA	NA	282	NA
NC_012671_Quang_Binh_virus_complete_genome	NC_012671_Quang_Binh_virus_complete_genome_orf406	4520	10178	+	protein_match	match$136_1472_3358	PIRSR	PIRSR003817-4	NA	NA	5658	NA
NC_012671_Quang_Binh_virus_complete_genome	NC_012671_Quang_Binh_virus_complete_genome_orf406	7520	8282	+	protein_match	match$112_2472_2726	ProSiteProfiles	PS51591	"GO:0004482","GO:0004483"	IPR026490	762	mRNA cap 0/1 methyltransferase GO:0004482|GO:0004483
NC_012671_Quang_Binh_virus_complete_genome	NC_012671_Quang_Binh_virus_complete_genome_orf406	5441	5966	+	protein_match	match$125_1779_1954	ProSiteProfiles	PS51194	NA	IPR001650	525	Helicase, C-terminal -
NC_012671_Quang_Binh_virus_complete_genome	NC_012671_Quang_Binh_virus_complete_genome_orf406	4463	5000	+	protein_match	match$135_1453_1632	ProSiteProfiles	PS51528	"GO:0003723","GO:0003724","GO:0005524"	IPR001850	537	Flavivirus NS3, petidase S7 GO:0003723|GO:0003724|GO:0005524
NC_012671_Quang_Binh_virus_complete_genome	NC_012671_Quang_Binh_virus_complete_genome_orf406	9074	9515	+	protein_match	match$143_2990_3137	ProSiteProfiles	PS50507	"GO:0003968","GO:0039694"	IPR007094	441	RNA-directed RNA polymerase, catalytic domain GO:0003968|GO:0039694
NC_012671_Quang_Binh_virus_complete_genome	NC_012671_Quang_Binh_virus_complete_genome	1	10865	+	nucleic_acid	NC_012671_Quang_Binh_virus_complete_genome	provided_by_user	NC_012671_Quang_Binh_virus_complete_genome	NA	NA	10864	NA
NC_012671_Quang_Binh_virus_complete_genome	NC_012671_Quang_Binh_virus_complete_genome_orf406	5474	5810	+	protein_match	match$114_1790_1902	SMART	SM00490	NA	IPR001650	336	Helicase, C-terminal -
NC_012671_Quang_Binh_virus_complete_genome	NC_012671_Quang_Binh_virus_complete_genome_orf406	4949	5522	+	protein_match	match$139_1615_1806	SMART	SM00487	NA	IPR014001	573	Helicase superfamily 1/2, ATP-binding domain -
NC_012671_Quang_Binh_virus_complete_genome	NC_012671_Quang_Binh_virus_complete_genome_orf406	5015	5828	+	protein_match	match$113_1637_1908	SUPERFAMILY	SSF52540	NA	IPR027417	813	P-loop containing nucleoside triphosphate hydrolase -
NC_012671_Quang_Binh_virus_complete_genome	NC_012671_Quang_Binh_virus_complete_genome_orf406	8408	10121	+	protein_match	match$116_2768_3339	SUPERFAMILY	SSF56672	NA	IPR043502	1713	DNA/RNA polymerase superfamily -
NC_012671_Quang_Binh_virus_complete_genome	NC_012671_Quang_Binh_virus_complete_genome_orf406	7556	8237	+	protein_match	match$126_2484_2711	SUPERFAMILY	SSF53335	NA	IPR029063	681	S-adenosyl-L-methionine-dependent methyltransferase superfamily -
NC_012671_Quang_Binh_virus_complete_genome	NC_012671_Quang_Binh_virus_complete_genome_orf406	4505	4955	+	protein_match	match$129_1467_1617	SUPERFAMILY	SSF50494	NA	IPR009003	450	Peptidase S1, PA clan -
NC_012671_Quang_Binh_virus_complete_genome	NC_012671_Quang_Binh_virus_complete_genome_orf406	5864	6164	+	protein_match	match$138_1920_2020	SUPERFAMILY	SSF52540	NA	IPR027417	300	P-loop containing nucleoside triphosphate hydrolase -
NC_012671_Quang_Binh_virus_complete_genome	NC_012671_Quang_Binh_virus_complete_genome_orf406	929	1733	+	protein_match	match$144_275_543	SUPERFAMILY	SSF56983	NA	IPR036253	804	Flavivirus glycoprotein, central and dimerisation domain superfamily -
NC_021153_Rodent_hepacivirus_complete_genome	NC_021153_Rodent_hepacivirus_complete_genome_orf3702	3028	3340	+	protein_match	match$89_916_1020	Gene3D	G3DSA:2.40.10.120	NA	NA	312	NA
NC_021153_Rodent_hepacivirus_complete_genome	NC_021153_Rodent_hepacivirus_complete_genome_orf3702	3349	3595	+	protein_match	match$90_1023_1105	Gene3D	G3DSA:2.40.10.10	IPR043504	NA	246	Peptidase S1, PA clan, chymotrypsin-like fold -
NC_021153_Rodent_hepacivirus_complete_genome	NC_021153_Rodent_hepacivirus_complete_genome_orf3702	3598	4036	+	protein_match	match$93_1106_1252	Gene3D	G3DSA:3.40.50.300	IPR027417	NA	438	P-loop containing nucleoside triphosphate hydrolase -
NC_021153_Rodent_hepacivirus_complete_genome	NC_021153_Rodent_hepacivirus_complete_genome_orf3702	5968	6151	+	protein_match	match$95_1896_1957	Gene3D	G3DSA:2.20.25.210	IPR038170	NA	183	NS5A domain 1a superfamily -
NC_021153_Rodent_hepacivirus_complete_genome	NC_021153_Rodent_hepacivirus_complete_genome_orf3702	7462	7702	+	protein_match	match$97_2394_2474	Gene3D	G3DSA:3.30.70.270	IPR043128	NA	240	Reverse transcriptase/Diguanylate cyclase domain -
NC_021153_Rodent_hepacivirus_complete_genome	NC_021153_Rodent_hepacivirus_complete_genome_orf3702	4039	4510	+	protein_match	match$98_1253_1410	Gene3D	G3DSA:3.40.50.300	IPR027417	NA	471	P-loop containing nucleoside triphosphate hydrolase -
NC_021153_Rodent_hepacivirus_complete_genome	NC_021153_Rodent_hepacivirus_complete_genome_orf3702	919	1120	+	protein_match	match$100_213_280	Gene3D	G3DSA:3.30.160.890	NA	NA	201	NA
NC_021153_Rodent_hepacivirus_complete_genome	NC_021153_Rodent_hepacivirus_complete_genome_orf3702	7741	7981	+	protein_match	match$102_2487_2567	Gene3D	G3DSA:3.30.70.270	IPR043128	NA	240	Reverse transcriptase/Diguanylate cyclase domain -
NC_021153_Rodent_hepacivirus_complete_genome	NC_021153_Rodent_hepacivirus_complete_genome_orf3702	4513	4870	+	protein_match	match$106_1411_1530	Gene3D	G3DSA:1.10.820.10	NA	NA	357	NA
NC_021153_Rodent_hepacivirus_complete_genome	NC_021153_Rodent_hepacivirus_complete_genome_orf3702	280	8646	+	ORF	orf_NC_021153_Rodent_hepacivirus_complete_genome_280_8646	getorf	NC_021153_Rodent_hepacivirus_complete_genome_orf3702	NA	NA	8366	NA
NC_021153_Rodent_hepacivirus_complete_genome	NC_021153_Rodent_hepacivirus_complete_genome_orf3702	5944	6118	+	protein_match	match$82_1888_1946	Pfam	PF08300	IPR013192	"GO:0008270"	174	Hepatitis C virus, Non-structural 5a protein, domain 1a GO:0008270
NC_021153_Rodent_hepacivirus_complete_genome	NC_021153_Rodent_hepacivirus_complete_genome_orf3702	6139	6319	+	protein_match	match$83_1953_2013	Pfam	PF08301	IPR013193	NA	180	Hepatitis C virus non-structural 5a, 1B domain -
NC_021153_Rodent_hepacivirus_complete_genome	NC_021153_Rodent_hepacivirus_complete_genome_orf3702	694	895	+	protein_match	match$85_138_205	Pfam	PF01542	IPR002521	"GO:0005198"	201	Hepatitis C virus, Core protein, C-terminal GO:0005198
NC_021153_Rodent_hepacivirus_complete_genome	NC_021153_Rodent_hepacivirus_complete_genome_orf3702	6979	8413	+	protein_match	match$92_2233_2711	Pfam	PF00998	IPR002166	"GO:0003723","GO:0003968","GO:0039694"	1434	RNA dependent RNA polymerase, hepatitis C virus GO:0003723|GO:0003968|GO:0039694
NC_021153_Rodent_hepacivirus_complete_genome	NC_021153_Rodent_hepacivirus_complete_genome_orf3702	907	1447	+	protein_match	match$94_209_389	Pfam	PF01539	IPR002519	"GO:0019031"	540	Hepatitis C virus, Envelope glycoprotein E1 GO:0019031
NC_021153_Rodent_hepacivirus_complete_genome	NC_021153_Rodent_hepacivirus_complete_genome_orf3702	5209	5683	+	protein_match	match$104_1643_1801	Pfam	PF01001	IPR001490	"GO:0003968","GO:0004197","GO:0004252","GO:0017111"	474	Hepatitis C virus, Non-structural protein NS4b GO:0003968|GO:0004197|GO:0004252|GO:0017111
NC_021153_Rodent_hepacivirus_complete_genome	NC_021153_Rodent_hepacivirus_complete_genome_orf3702	3148	3571	+	protein_match	match$105_956_1097	Pfam	PF02907	IPR004109	"GO:0006508","GO:0008236","GO:0019087"	423	Hepatitis C virus, NS3 protease, Peptidase S29 GO:0006508|GO:0008236|GO:0019087
NC_021153_Rodent_hepacivirus_complete_genome	NC_021153_Rodent_hepacivirus_complete_genome_orf3702	3631	4081	+	protein_match	match$86_1117_1267	ProSiteProfiles	PS51192	IPR014001	NA	450	Helicase superfamily 1/2, ATP-binding domain -
NC_021153_Rodent_hepacivirus_complete_genome	NC_021153_Rodent_hepacivirus_complete_genome_orf3702	2713	3058	+	protein_match	match$87_811_926	ProSiteProfiles	PS51693	IPR002518	"GO:0004197"	345	Hepatitis C virus, Non-structural protein NS2 GO:0004197
NC_021153_Rodent_hepacivirus_complete_genome	NC_021153_Rodent_hepacivirus_complete_genome_orf3702	7537	7888	+	protein_match	match$96_2419_2536	ProSiteProfiles	PS50507	IPR007094	"GO:0003968","GO:0039694"	351	RNA-directed RNA polymerase, catalytic domain GO:0003968|GO:0039694
NC_021153_Rodent_hepacivirus_complete_genome	NC_021153_Rodent_hepacivirus_complete_genome_orf3702	3061	3601	+	protein_match	match$101_927_1107	ProSiteProfiles	PS51822	IPR004109	"GO:0006508","GO:0008236","GO:0019087"	540	Hepatitis C virus, NS3 protease, Peptidase S29 GO:0006508|GO:0008236|GO:0019087
NC_021153_Rodent_hepacivirus_complete_genome	NC_021153_Rodent_hepacivirus_complete_genome	1	8879	+	nucleic_acid	NC_021153_Rodent_hepacivirus_complete_genome	provided_by_user	NC_021153_Rodent_hepacivirus_complete_genome	NA	NA	8878	NA
NC_021153_Rodent_hepacivirus_complete_genome	NC_021153_Rodent_hepacivirus_complete_genome_orf3702	3586	4117	+	protein_match	match$103_1102_1279	SMART	SM00487	IPR014001	NA	531	Helicase superfamily 1/2, ATP-binding domain -
NC_021153_Rodent_hepacivirus_complete_genome	NC_021153_Rodent_hepacivirus_complete_genome_orf3702	6946	8500	+	protein_match	match$88_2222_2740	SUPERFAMILY	SSF56672	IPR043502	NA	1554	DNA/RNA polymerase superfamily -
NC_021153_Rodent_hepacivirus_complete_genome	NC_021153_Rodent_hepacivirus_complete_genome_orf3702	3643	4480	+	protein_match	match$91_1121_1400	SUPERFAMILY	SSF52540	IPR027417	NA	837	P-loop containing nucleoside triphosphate hydrolase -
NC_021153_Rodent_hepacivirus_complete_genome	NC_021153_Rodent_hepacivirus_complete_genome_orf3702	3064	3577	+	protein_match	match$107_928_1099	SUPERFAMILY	SSF50494	IPR009003	NA	513	Peptidase S1, PA clan -
NC_021154_Rodent_pegivirus_isolate_CC61_complete_genome	NC_021154_Rodent_pegivirus_isolate_CC61_complete_genome_orf475	9455	10133	+	protein_match	match$76_3050_3276	CDD	cd01699	NA	NA	678	RNA_dep_RNAP
NC_021154_Rodent_pegivirus_isolate_CC61_complete_genome	NC_021154_Rodent_pegivirus_isolate_CC61_complete_genome_orf475	4712	5162	+	protein_match	match$55_1469_1619	Gene3D	G3DSA:3.40.50.300	IPR027417	NA	450	P-loop containing nucleoside triphosphate hydrolase -
NC_021154_Rodent_pegivirus_isolate_CC61_complete_genome	NC_021154_Rodent_pegivirus_isolate_CC61_complete_genome_orf475	9650	9842	+	protein_match	match$57_3115_3179	Gene3D	G3DSA:3.30.70.270	IPR043128	NA	192	Reverse transcriptase/Diguanylate cyclase domain -
NC_021154_Rodent_pegivirus_isolate_CC61_complete_genome	NC_021154_Rodent_pegivirus_isolate_CC61_complete_genome_orf475	4460	4709	+	protein_match	match$58_1385_1468	Gene3D	G3DSA:2.40.10.10	IPR043504	NA	249	Peptidase S1, PA clan, chymotrypsin-like fold -
NC_021154_Rodent_pegivirus_isolate_CC61_complete_genome	NC_021154_Rodent_pegivirus_isolate_CC61_complete_genome_orf475	5639	6011	+	protein_match	match$60_1778_1902	Gene3D	G3DSA:1.10.820.10	NA	NA	372	NA
NC_021154_Rodent_pegivirus_isolate_CC61_complete_genome	NC_021154_Rodent_pegivirus_isolate_CC61_complete_genome_orf475	9845	10160	+	protein_match	match$62_3180_3285	Gene3D	G3DSA:3.30.70.270	IPR043128	NA	315	Reverse transcriptase/Diguanylate cyclase domain -
NC_021154_Rodent_pegivirus_isolate_CC61_complete_genome	NC_021154_Rodent_pegivirus_isolate_CC61_complete_genome_orf475	7232	7418	+	protein_match	match$71_2309_2371	Gene3D	G3DSA:2.20.25.210	IPR038170	NA	186	NS5A domain 1a superfamily -
NC_021154_Rodent_pegivirus_isolate_CC61_complete_genome	NC_021154_Rodent_pegivirus_isolate_CC61_complete_genome_orf475	4142	4451	+	protein_match	match$72_1279_1382	Gene3D	G3DSA:2.40.10.120	NA	NA	309	NA
NC_021154_Rodent_pegivirus_isolate_CC61_complete_genome	NC_021154_Rodent_pegivirus_isolate_CC61_complete_genome_orf475	5165	5636	+	protein_match	match$73_1620_1777	Gene3D	G3DSA:3.40.50.300	IPR027417	NA	471	P-loop containing nucleoside triphosphate hydrolase -
NC_021154_Rodent_pegivirus_isolate_CC61_complete_genome	NC_021154_Rodent_pegivirus_isolate_CC61_complete_genome_orf475	305	10801	+	ORF	orf_NC_021154_Rodent_pegivirus_isolate_CC61_complete_genome_305_10801	getorf	NC_021154_Rodent_pegivirus_isolate_CC61_complete_genome_orf475	NA	NA	10496	NA
NC_021154_Rodent_pegivirus_isolate_CC61_complete_genome	NC_021154_Rodent_pegivirus_isolate_CC61_complete_genome_orf475	6065	6182	+	protein_match	match$54_1920_1959	Pfam	PF01006	IPR000745	"GO:0016032","GO:0044423"	117	Hepatitis C virus, Non-structural protein NS4a GO:0016032|GO:0044423
NC_021154_Rodent_pegivirus_isolate_CC61_complete_genome	NC_021154_Rodent_pegivirus_isolate_CC61_complete_genome_orf475	4262	4694	+	protein_match	match$59_1319_1463	Pfam	PF02907	IPR004109	"GO:0006508","GO:0008236","GO:0019087"	432	Hepatitis C virus, NS3 protease, Peptidase S29 GO:0006508|GO:0008236|GO:0019087
NC_021154_Rodent_pegivirus_isolate_CC61_complete_genome	NC_021154_Rodent_pegivirus_isolate_CC61_complete_genome_orf475	4832	5165	+	protein_match	match$63_1509_1620	Pfam	PF07652	IPR011492	"GO:0004386","GO:0005524"	333	DEAD box, Flavivirus GO:0004386|GO:0005524
NC_021154_Rodent_pegivirus_isolate_CC61_complete_genome	NC_021154_Rodent_pegivirus_isolate_CC61_complete_genome_orf475	7211	7310	+	protein_match	match$65_2302_2335	Pfam	PF08300	IPR013192	"GO:0008270"	99	Hepatitis C virus, Non-structural 5a protein, domain 1a GO:0008270
NC_021154_Rodent_pegivirus_isolate_CC61_complete_genome	NC_021154_Rodent_pegivirus_isolate_CC61_complete_genome_orf475	6473	6956	+	protein_match	match$68_2056_2217	Pfam	PF01001	IPR001490	"GO:0003968","GO:0004197","GO:0004252","GO:0017111"	483	Hepatitis C virus, Non-structural protein NS4b GO:0003968|GO:0004197|GO:0004252|GO:0017111
NC_021154_Rodent_pegivirus_isolate_CC61_complete_genome	NC_021154_Rodent_pegivirus_isolate_CC61_complete_genome_orf475	3515	4103	+	protein_match	match$69_1070_1266	Pfam	PF01538	IPR002518	"GO:0004197"	588	Hepatitis C virus, Non-structural protein NS2 GO:0004197
NC_021154_Rodent_pegivirus_isolate_CC61_complete_genome	NC_021154_Rodent_pegivirus_isolate_CC61_complete_genome_orf475	9110	10586	+	protein_match	match$78_2935_3427	Pfam	PF00998	IPR002166	"GO:0003723","GO:0003968","GO:0039694"	1476	RNA dependent RNA polymerase, hepatitis C virus GO:0003723|GO:0003968|GO:0039694
NC_021154_Rodent_pegivirus_isolate_CC61_complete_genome	NC_021154_Rodent_pegivirus_isolate_CC61_complete_genome_orf475	4307	5582	+	protein_match	match$67_1334_1759	PIRSR	PIRSR003817-1	NA	NA	1275	NA
NC_021154_Rodent_pegivirus_isolate_CC61_complete_genome	NC_021154_Rodent_pegivirus_isolate_CC61_complete_genome_orf475	4172	4715	+	protein_match	match$50_1289_1470	ProSiteProfiles	PS51822	IPR004109	"GO:0006508","GO:0008236","GO:0019087"	543	Hepatitis C virus, NS3 protease, Peptidase S29 GO:0006508|GO:0008236|GO:0019087
NC_021154_Rodent_pegivirus_isolate_CC61_complete_genome	NC_021154_Rodent_pegivirus_isolate_CC61_complete_genome_orf475	9728	10070	+	protein_match	match$61_3141_3255	ProSiteProfiles	PS50507	IPR007094	"GO:0003968","GO:0039694"	342	RNA-directed RNA polymerase, catalytic domain GO:0003968|GO:0039694
NC_021154_Rodent_pegivirus_isolate_CC61_complete_genome	NC_021154_Rodent_pegivirus_isolate_CC61_complete_genome_orf475	3797	4172	+	protein_match	match$66_1164_1289	ProSiteProfiles	PS51693	IPR002518	"GO:0004197"	375	Hepatitis C virus, Non-structural protein NS2 GO:0004197
NC_021154_Rodent_pegivirus_isolate_CC61_complete_genome	NC_021154_Rodent_pegivirus_isolate_CC61_complete_genome_orf475	4739	5207	+	protein_match	match$74_1478_1634	ProSiteProfiles	PS51192	IPR014001	NA	468	Helicase superfamily 1/2, ATP-binding domain -
NC_021154_Rodent_pegivirus_isolate_CC61_complete_genome	NC_021154_Rodent_pegivirus_isolate_CC61_complete_genome	1	11279	+	nucleic_acid	NC_021154_Rodent_pegivirus_isolate_CC61_complete_genome	provided_by_user	NC_021154_Rodent_pegivirus_isolate_CC61_complete_genome	NA	NA	11278	NA
NC_021154_Rodent_pegivirus_isolate_CC61_complete_genome	NC_021154_Rodent_pegivirus_isolate_CC61_complete_genome_orf475	4673	5276	+	protein_match	match$52_1456_1657	SMART	SM00487	IPR014001	NA	603	Helicase superfamily 1/2, ATP-binding domain -
NC_021154_Rodent_pegivirus_isolate_CC61_complete_genome	NC_021154_Rodent_pegivirus_isolate_CC61_complete_genome_orf475	5144	5924	+	protein_match	match$51_1613_1873	SUPERFAMILY	SSF52540	IPR027417	NA	780	P-loop containing nucleoside triphosphate hydrolase -
NC_021154_Rodent_pegivirus_isolate_CC61_complete_genome	NC_021154_Rodent_pegivirus_isolate_CC61_complete_genome_orf475	4199	4685	+	protein_match	match$70_1298_1460	SUPERFAMILY	SSF50494	IPR009003	NA	486	Peptidase S1, PA clan -
NC_021154_Rodent_pegivirus_isolate_CC61_complete_genome	NC_021154_Rodent_pegivirus_isolate_CC61_complete_genome_orf475	4772	5153	+	protein_match	match$75_1489_1616	SUPERFAMILY	SSF52540	IPR027417	NA	381	P-loop containing nucleoside triphosphate hydrolase -
NC_021154_Rodent_pegivirus_isolate_CC61_complete_genome	NC_021154_Rodent_pegivirus_isolate_CC61_complete_genome_orf475	9155	10631	+	protein_match	match$77_2950_3442	SUPERFAMILY	SSF56672	IPR043502	NA	1476	DNA/RNA polymerase superfamily -
NC_024889_Equine_hepacivirus_JPN3JAPAN2013_polyprotein_POLY_gene_complete_cds	NC_024889_Equine_hepacivirus_JPN3JAPAN2013_polyprotein_POLY_gene_complete_cds_orf2949	3315	3399	+	protein_match	match$209_976_1004	Gene3D	G3DSA:2.30.30.710	IPR042205	NA	84	Hepatitis C virus non-structural protein NS2, C-terminal domain -
NC_024889_Equine_hepacivirus_JPN3JAPAN2013_polyprotein_POLY_gene_complete_cds	NC_024889_Equine_hepacivirus_JPN3JAPAN2013_polyprotein_POLY_gene_complete_cds_orf2949	3699	3948	+	protein_match	match$211_1104_1187	Gene3D	G3DSA:2.40.10.10	IPR043504	NA	249	Peptidase S1, PA clan, chymotrypsin-like fold -
NC_024889_Equine_hepacivirus_JPN3JAPAN2013_polyprotein_POLY_gene_complete_cds	NC_024889_Equine_hepacivirus_JPN3JAPAN2013_polyprotein_POLY_gene_complete_cds_orf2949	4872	5268	+	protein_match	match$214_1495_1627	Gene3D	G3DSA:1.10.820.10	NA	NA	396	NA
NC_024889_Equine_hepacivirus_JPN3JAPAN2013_polyprotein_POLY_gene_complete_cds	NC_024889_Equine_hepacivirus_JPN3JAPAN2013_polyprotein_POLY_gene_complete_cds_orf2949	1041	1233	+	protein_match	match$220_218_282	Gene3D	G3DSA:3.30.160.890	NA	NA	192	NA
NC_024889_Equine_hepacivirus_JPN3JAPAN2013_polyprotein_POLY_gene_complete_cds	NC_024889_Equine_hepacivirus_JPN3JAPAN2013_polyprotein_POLY_gene_complete_cds_orf2949	3960	4395	+	protein_match	match$223_1191_1336	Gene3D	G3DSA:3.40.50.300	IPR027417	NA	435	P-loop containing nucleoside triphosphate hydrolase -
NC_024889_Equine_hepacivirus_JPN3JAPAN2013_polyprotein_POLY_gene_complete_cds	NC_024889_Equine_hepacivirus_JPN3JAPAN2013_polyprotein_POLY_gene_complete_cds_orf2949	3402	3693	+	protein_match	match$226_1005_1102	Gene3D	G3DSA:2.40.10.120	NA	NA	291	NA
NC_024889_Equine_hepacivirus_JPN3JAPAN2013_polyprotein_POLY_gene_complete_cds	NC_024889_Equine_hepacivirus_JPN3JAPAN2013_polyprotein_POLY_gene_complete_cds_orf2949	8013	8265	+	protein_match	match$230_2542_2626	Gene3D	G3DSA:3.30.70.270	IPR043128	NA	252	Reverse transcriptase/Diguanylate cyclase domain -
NC_024889_Equine_hepacivirus_JPN3JAPAN2013_polyprotein_POLY_gene_complete_cds	NC_024889_Equine_hepacivirus_JPN3JAPAN2013_polyprotein_POLY_gene_complete_cds_orf2949	3030	3264	+	protein_match	match$232_881_959	Gene3D	G3DSA:1.20.1280.150	IPR042209	NA	234	Hepatitis C virus non-structural protein NS2, N-terminal domain -
NC_024889_Equine_hepacivirus_JPN3JAPAN2013_polyprotein_POLY_gene_complete_cds	NC_024889_Equine_hepacivirus_JPN3JAPAN2013_polyprotein_POLY_gene_complete_cds_orf2949	6546	6801	+	protein_match	match$237_2053_2138	Gene3D	G3DSA:2.20.25.220	IPR038568	NA	255	Hepatitis C virus NS5A, 1B domain superfamily -
NC_024889_Equine_hepacivirus_JPN3JAPAN2013_polyprotein_POLY_gene_complete_cds	NC_024889_Equine_hepacivirus_JPN3JAPAN2013_polyprotein_POLY_gene_complete_cds_orf2949	8298	8538	+	protein_match	match$238_2637_2717	Gene3D	G3DSA:3.30.70.270	IPR043128	NA	240	Reverse transcriptase/Diguanylate cyclase domain -
NC_024889_Equine_hepacivirus_JPN3JAPAN2013_polyprotein_POLY_gene_complete_cds	NC_024889_Equine_hepacivirus_JPN3JAPAN2013_polyprotein_POLY_gene_complete_cds_orf2949	6363	6543	+	protein_match	match$242_1992_2052	Gene3D	G3DSA:2.20.25.210	IPR038170	NA	180	NS5A domain 1a superfamily -
NC_024889_Equine_hepacivirus_JPN3JAPAN2013_polyprotein_POLY_gene_complete_cds	NC_024889_Equine_hepacivirus_JPN3JAPAN2013_polyprotein_POLY_gene_complete_cds_orf2949	4398	4869	+	protein_match	match$248_1337_1494	Gene3D	G3DSA:3.40.50.300	IPR027417	NA	471	P-loop containing nucleoside triphosphate hydrolase -
NC_024889_Equine_hepacivirus_JPN3JAPAN2013_polyprotein_POLY_gene_complete_cds	NC_024889_Equine_hepacivirus_JPN3JAPAN2013_polyprotein_POLY_gene_complete_cds_orf2949	387	9218	+	ORF	orf_NC_024889_Equine_hepacivirus_JPN3JAPAN2013_polyprotein_POLY_gene_complete_cds_387_9218	getorf	NC_024889_Equine_hepacivirus_JPN3JAPAN2013_polyprotein_POLY_gene_complete_cds_orf2949	NA	NA	8831	NA
NC_024889_Equine_hepacivirus_JPN3JAPAN2013_polyprotein_POLY_gene_complete_cds	NC_024889_Equine_hepacivirus_JPN3JAPAN2013_polyprotein_POLY_gene_complete_cds_orf3094	180	575	-	ORF	orf_NC_024889_Equine_hepacivirus_JPN3JAPAN2013_polyprotein_POLY_gene_complete_cds_180_575_r	getorf	NC_024889_Equine_hepacivirus_JPN3JAPAN2013_polyprotein_POLY_gene_complete_cds_orf3094	NA	NA	395	NA
NC_024889_Equine_hepacivirus_JPN3JAPAN2013_polyprotein_POLY_gene_complete_cds	NC_024889_Equine_hepacivirus_JPN3JAPAN2013_polyprotein_POLY_gene_complete_cds_orf2949	1020	1554	+	protein_match	match$210_211_389	Pfam	PF01539	IPR002519	"GO:0019031"	534	Hepatitis C virus, Envelope glycoprotein E1 GO:0019031
NC_024889_Equine_hepacivirus_JPN3JAPAN2013_polyprotein_POLY_gene_complete_cds	NC_024889_Equine_hepacivirus_JPN3JAPAN2013_polyprotein_POLY_gene_complete_cds_orf2949	6339	6522	+	protein_match	match$212_1984_2045	Pfam	PF08300	IPR013192	"GO:0008270"	183	Hepatitis C virus, Non-structural 5a protein, domain 1a GO:0008270
NC_024889_Equine_hepacivirus_JPN3JAPAN2013_polyprotein_POLY_gene_complete_cds	NC_024889_Equine_hepacivirus_JPN3JAPAN2013_polyprotein_POLY_gene_complete_cds_orf2949	5553	6084	+	protein_match	match$215_1722_1899	Pfam	PF01001	IPR001490	"GO:0003968","GO:0004197","GO:0004252","GO:0017111"	531	Hepatitis C virus, Non-structural protein NS4b GO:0003968|GO:0004197|GO:0004252|GO:0017111
NC_024889_Equine_hepacivirus_JPN3JAPAN2013_polyprotein_POLY_gene_complete_cds	NC_024889_Equine_hepacivirus_JPN3JAPAN2013_polyprotein_POLY_gene_complete_cds_orf2949	3504	3930	+	protein_match	match$222_1039_1181	Pfam	PF02907	IPR004109	"GO:0006508","GO:0008236","GO:0019087"	426	Hepatitis C virus, NS3 protease, Peptidase S29 GO:0006508|GO:0008236|GO:0019087
NC_024889_Equine_hepacivirus_JPN3JAPAN2013_polyprotein_POLY_gene_complete_cds	NC_024889_Equine_hepacivirus_JPN3JAPAN2013_polyprotein_POLY_gene_complete_cds_orf2949	4212	4407	+	protein_match	match$224_1275_1340	Pfam	PF07652	IPR011492	"GO:0004386","GO:0005524"	195	DEAD box, Flavivirus GO:0004386|GO:0005524
NC_024889_Equine_hepacivirus_JPN3JAPAN2013_polyprotein_POLY_gene_complete_cds	NC_024889_Equine_hepacivirus_JPN3JAPAN2013_polyprotein_POLY_gene_complete_cds_orf2949	7464	8988	+	protein_match	match$225_2359_2867	Pfam	PF00998	IPR002166	"GO:0003723","GO:0003968","GO:0039694"	1524	RNA dependent RNA polymerase, hepatitis C virus GO:0003723|GO:0003968|GO:0039694
NC_024889_Equine_hepacivirus_JPN3JAPAN2013_polyprotein_POLY_gene_complete_cds	NC_024889_Equine_hepacivirus_JPN3JAPAN2013_polyprotein_POLY_gene_complete_cds_orf2949	1650	2517	+	protein_match	match$231_421_710	Pfam	PF01560	IPR002531	NA	867	Hepatitis C virus, Non-structural protein E2/NS1 -
NC_024889_Equine_hepacivirus_JPN3JAPAN2013_polyprotein_POLY_gene_complete_cds	NC_024889_Equine_hepacivirus_JPN3JAPAN2013_polyprotein_POLY_gene_complete_cds_orf2949	6528	6825	+	protein_match	match$235_2047_2146	Pfam	PF08301	IPR013193	NA	297	Hepatitis C virus non-structural 5a, 1B domain -
NC_024889_Equine_hepacivirus_JPN3JAPAN2013_polyprotein_POLY_gene_complete_cds	NC_024889_Equine_hepacivirus_JPN3JAPAN2013_polyprotein_POLY_gene_complete_cds_orf2949	6861	7287	+	protein_match	match$236_2158_2300	Pfam	PF12941	IPR024350	NA	426	Hepatitus C virus, Non-structural 5a protein, C-terminal -
NC_024889_Equine_hepacivirus_JPN3JAPAN2013_polyprotein_POLY_gene_complete_cds	NC_024889_Equine_hepacivirus_JPN3JAPAN2013_polyprotein_POLY_gene_complete_cds_orf2949	417	774	+	protein_match	match$241_10_129	Pfam	PF01543	IPR002522	"GO:0005198","GO:0019028"	357	Hepatitis C virus, Core protein, N-terminal GO:0005198|GO:0019028
NC_024889_Equine_hepacivirus_JPN3JAPAN2013_polyprotein_POLY_gene_complete_cds	NC_024889_Equine_hepacivirus_JPN3JAPAN2013_polyprotein_POLY_gene_complete_cds_orf2949	5310	5466	+	protein_match	match$243_1641_1693	Pfam	PF01006	IPR000745	"GO:0016032","GO:0044423"	156	Hepatitis C virus, Non-structural protein NS4a GO:0016032|GO:0044423
NC_024889_Equine_hepacivirus_JPN3JAPAN2013_polyprotein_POLY_gene_complete_cds	NC_024889_Equine_hepacivirus_JPN3JAPAN2013_polyprotein_POLY_gene_complete_cds_orf2949	2769	3348	+	protein_match	match$246_794_987	Pfam	PF01538	IPR002518	"GO:0004197"	579	Hepatitis C virus, Non-structural protein NS2 GO:0004197
NC_024889_Equine_hepacivirus_JPN3JAPAN2013_polyprotein_POLY_gene_complete_cds	NC_024889_Equine_hepacivirus_JPN3JAPAN2013_polyprotein_POLY_gene_complete_cds_orf2949	780	987	+	protein_match	match$247_131_200	Pfam	PF01542	IPR002521	"GO:0005198"	207	Hepatitis C virus, Core protein, C-terminal GO:0005198
NC_024889_Equine_hepacivirus_JPN3JAPAN2013_polyprotein_POLY_gene_complete_cds	NC_024889_Equine_hepacivirus_JPN3JAPAN2013_polyprotein_POLY_gene_complete_cds_orf2949	3984	4440	+	protein_match	match$208_1199_1351	ProSiteProfiles	PS51192	IPR014001	NA	456	Helicase superfamily 1/2, ATP-binding domain -
NC_024889_Equine_hepacivirus_JPN3JAPAN2013_polyprotein_POLY_gene_complete_cds	NC_024889_Equine_hepacivirus_JPN3JAPAN2013_polyprotein_POLY_gene_complete_cds_orf2949	4470	4950	+	protein_match	match$217_1361_1521	ProSiteProfiles	PS51194	IPR001650	NA	480	Helicase, C-terminal -
NC_024889_Equine_hepacivirus_JPN3JAPAN2013_polyprotein_POLY_gene_complete_cds	NC_024889_Equine_hepacivirus_JPN3JAPAN2013_polyprotein_POLY_gene_complete_cds_orf2949	3414	3957	+	protein_match	match$239_1009_1190	ProSiteProfiles	PS51822	IPR004109	"GO:0006508","GO:0008236","GO:0019087"	543	Hepatitis C virus, NS3 protease, Peptidase S29 GO:0006508|GO:0008236|GO:0019087
NC_024889_Equine_hepacivirus_JPN3JAPAN2013_polyprotein_POLY_gene_complete_cds	NC_024889_Equine_hepacivirus_JPN3JAPAN2013_polyprotein_POLY_gene_complete_cds_orf2949	3042	3411	+	protein_match	match$244_885_1008	ProSiteProfiles	PS51693	IPR002518	"GO:0004197"	369	Hepatitis C virus, Non-structural protein NS2 GO:0004197
NC_024889_Equine_hepacivirus_JPN3JAPAN2013_polyprotein_POLY_gene_complete_cds	NC_024889_Equine_hepacivirus_JPN3JAPAN2013_polyprotein_POLY_gene_complete_cds_orf2949	8091	8445	+	protein_match	match$245_2568_2686	ProSiteProfiles	PS50507	IPR007094	"GO:0003968","GO:0039694"	354	RNA-directed RNA polymerase, catalytic domain GO:0003968|GO:0039694
NC_024889_Equine_hepacivirus_JPN3JAPAN2013_polyprotein_POLY_gene_complete_cds	NC_024889_Equine_hepacivirus_JPN3JAPAN2013_polyprotein_POLY_gene_complete_cds	1	9355	+	nucleic_acid	NC_024889_Equine_hepacivirus_JPN3JAPAN2013_polyprotein_POLY_gene_complete_cds	provided_by_user	NC_024889_Equine_hepacivirus_JPN3JAPAN2013_polyprotein_POLY_gene_complete_cds	NA	NA	9354	NA
NC_024889_Equine_hepacivirus_JPN3JAPAN2013_polyprotein_POLY_gene_complete_cds	NC_024889_Equine_hepacivirus_JPN3JAPAN2013_polyprotein_POLY_gene_complete_cds_orf2949	3981	4509	+	protein_match	match$218_1198_1374	SMART	SM00487	IPR014001	NA	528	Helicase superfamily 1/2, ATP-binding domain -
NC_024889_Equine_hepacivirus_JPN3JAPAN2013_polyprotein_POLY_gene_complete_cds	NC_024889_Equine_hepacivirus_JPN3JAPAN2013_polyprotein_POLY_gene_complete_cds_orf2949	3996	4386	+	protein_match	match$207_1203_1333	SUPERFAMILY	SSF52540	IPR027417	NA	390	P-loop containing nucleoside triphosphate hydrolase -
NC_024889_Equine_hepacivirus_JPN3JAPAN2013_polyprotein_POLY_gene_complete_cds	NC_024889_Equine_hepacivirus_JPN3JAPAN2013_polyprotein_POLY_gene_complete_cds_orf2949	7464	9111	+	protein_match	match$213_2359_2908	SUPERFAMILY	SSF56672	IPR043502	NA	1647	DNA/RNA polymerase superfamily -
NC_024889_Equine_hepacivirus_JPN3JAPAN2013_polyprotein_POLY_gene_complete_cds	NC_024889_Equine_hepacivirus_JPN3JAPAN2013_polyprotein_POLY_gene_complete_cds_orf2949	3417	3945	+	protein_match	match$219_1010_1186	SUPERFAMILY	SSF50494	IPR009003	NA	528	Peptidase S1, PA clan -
NC_024889_Equine_hepacivirus_JPN3JAPAN2013_polyprotein_POLY_gene_complete_cds	NC_024889_Equine_hepacivirus_JPN3JAPAN2013_polyprotein_POLY_gene_complete_cds_orf2949	4377	5262	+	protein_match	match$240_1330_1625	SUPERFAMILY	SSF52540	IPR027417	NA	885	P-loop containing nucleoside triphosphate hydrolase -
NC_028377_Wenling_shark_virus_complete_cds	NC_028377_Wenling_shark_virus_complete_cds_orf1615	4128	4599	+	protein_match	match$537_1364_1521	Gene3D	G3DSA:3.40.50.300	IPR027417	NA	471	P-loop containing nucleoside triphosphate hydrolase -
NC_028377_Wenling_shark_virus_complete_cds	NC_028377_Wenling_shark_virus_complete_cds_orf1615	6288	6462	+	protein_match	match$540_2084_2142	Gene3D	G3DSA:2.20.25.210	IPR038170	NA	174	NS5A domain 1a superfamily -
NC_028377_Wenling_shark_virus_complete_cds	NC_028377_Wenling_shark_virus_complete_cds_orf1615	3432	3678	+	protein_match	match$542_1132_1214	Gene3D	G3DSA:2.40.10.10	IPR043504	NA	246	Peptidase S1, PA clan, chymotrypsin-like fold -
NC_028377_Wenling_shark_virus_complete_cds	NC_028377_Wenling_shark_virus_complete_cds_orf1615	4602	4962	+	protein_match	match$547_1522_1642	Gene3D	G3DSA:1.10.820.10	NA	NA	360	NA
NC_028377_Wenling_shark_virus_complete_cds	NC_028377_Wenling_shark_virus_complete_cds_orf1615	3114	3423	+	protein_match	match$551_1026_1129	Gene3D	G3DSA:2.40.10.120	NA	NA	309	NA
NC_028377_Wenling_shark_virus_complete_cds	NC_028377_Wenling_shark_virus_complete_cds_orf1615	8148	8346	+	protein_match	match$559_2704_2770	Gene3D	G3DSA:3.30.70.270	IPR043128	NA	198	Reverse transcriptase/Diguanylate cyclase domain -
NC_028377_Wenling_shark_virus_complete_cds	NC_028377_Wenling_shark_virus_complete_cds_orf1615	3681	4125	+	protein_match	match$560_1215_1363	Gene3D	G3DSA:3.40.50.300	IPR027417	NA	444	P-loop containing nucleoside triphosphate hydrolase -
NC_028377_Wenling_shark_virus_complete_cds	NC_028377_Wenling_shark_virus_complete_cds_orf1615	8349	8685	+	protein_match	match$561_2771_2883	Gene3D	G3DSA:3.30.70.270	IPR043128	NA	336	Reverse transcriptase/Diguanylate cyclase domain -
NC_028377_Wenling_shark_virus_complete_cds	NC_028377_Wenling_shark_virus_complete_cds_orf1615	36	9389	+	ORF	orf_NC_028377_Wenling_shark_virus_complete_cds_36_9389	getorf	NC_028377_Wenling_shark_virus_complete_cds_orf1615	NA	NA	9353	NA
NC_028377_Wenling_shark_virus_complete_cds	NC_028377_Wenling_shark_virus_complete_cds_orf1615	1071	1596	+	protein_match	match$535_345_520	Pfam	PF01539	IPR002519	"GO:0019031"	525	Hepatitis C virus, Envelope glycoprotein E1 GO:0019031
NC_028377_Wenling_shark_virus_complete_cds	NC_028377_Wenling_shark_virus_complete_cds_orf1615	7584	9108	+	protein_match	match$541_2516_3024	Pfam	PF00998	IPR002166	"GO:0003723","GO:0003968","GO:0039694"	1524	RNA dependent RNA polymerase, hepatitis C virus GO:0003723|GO:0003968|GO:0039694
NC_028377_Wenling_shark_virus_complete_cds	NC_028377_Wenling_shark_virus_complete_cds_orf1615	819	1014	+	protein_match	match$543_261_326	Pfam	PF01542	IPR002521	"GO:0005198"	195	Hepatitis C virus, Core protein, C-terminal GO:0005198
NC_028377_Wenling_shark_virus_complete_cds	NC_028377_Wenling_shark_virus_complete_cds_orf1615	2559	3078	+	protein_match	match$545_841_1014	Pfam	PF01538	IPR002518	"GO:0004197"	519	Hepatitis C virus, Non-structural protein NS2 GO:0004197
NC_028377_Wenling_shark_virus_complete_cds	NC_028377_Wenling_shark_virus_complete_cds_orf1615	3945	4128	+	protein_match	match$549_1303_1364	Pfam	PF07652	IPR011492	"GO:0004386","GO:0005524"	183	DEAD box, Flavivirus GO:0004386|GO:0005524
NC_028377_Wenling_shark_virus_complete_cds	NC_028377_Wenling_shark_virus_complete_cds_orf1615	3234	3660	+	protein_match	match$554_1066_1208	Pfam	PF02907	IPR004109	"GO:0006508","GO:0008236","GO:0019087"	426	Hepatitis C virus, NS3 protease, Peptidase S29 GO:0006508|GO:0008236|GO:0019087
NC_028377_Wenling_shark_virus_complete_cds	NC_028377_Wenling_shark_virus_complete_cds_orf1615	5511	5994	+	protein_match	match$557_1825_1986	Pfam	PF01001	IPR001490	"GO:0003968","GO:0004197","GO:0004252","GO:0017111"	483	Hepatitis C virus, Non-structural protein NS4b GO:0003968|GO:0004197|GO:0004252|GO:0017111
NC_028377_Wenling_shark_virus_complete_cds	NC_028377_Wenling_shark_virus_complete_cds_orf1615	8223	8577	+	protein_match	match$552_2729_2847	ProSiteProfiles	PS50507	IPR007094	"GO:0003968","GO:0039694"	354	RNA-directed RNA polymerase, catalytic domain GO:0003968|GO:0039694
NC_028377_Wenling_shark_virus_complete_cds	NC_028377_Wenling_shark_virus_complete_cds_orf1615	2742	3141	+	protein_match	match$555_902_1035	ProSiteProfiles	PS51693	IPR002518	"GO:0004197"	399	Hepatitis C virus, Non-structural protein NS2 GO:0004197
NC_028377_Wenling_shark_virus_complete_cds	NC_028377_Wenling_shark_virus_complete_cds_orf1615	3144	3687	+	protein_match	match$556_1036_1217	ProSiteProfiles	PS51822	IPR004109	"GO:0006508","GO:0008236","GO:0019087"	543	Hepatitis C virus, NS3 protease, Peptidase S29 GO:0006508|GO:0008236|GO:0019087
NC_028377_Wenling_shark_virus_complete_cds	NC_028377_Wenling_shark_virus_complete_cds	1	9653	+	nucleic_acid	NC_028377_Wenling_shark_virus_complete_cds	provided_by_user	NC_028377_Wenling_shark_virus_complete_cds	NA	NA	9652	NA
NC_028377_Wenling_shark_virus_complete_cds	NC_028377_Wenling_shark_virus_complete_cds_orf1615	3702	4191	+	protein_match	match$558_1222_1385	SMART	SM00487	IPR014001	NA	489	Helicase superfamily 1/2, ATP-binding domain -
NC_028377_Wenling_shark_virus_complete_cds	NC_028377_Wenling_shark_virus_complete_cds_orf1615	3144	3666	+	protein_match	match$546_1036_1210	SUPERFAMILY	SSF50494	IPR009003	NA	522	Peptidase S1, PA clan -
NC_028377_Wenling_shark_virus_complete_cds	NC_028377_Wenling_shark_virus_complete_cds_orf1615	7677	9177	+	protein_match	match$548_2547_3047	SUPERFAMILY	SSF56672	IPR043502	NA	1500	DNA/RNA polymerase superfamily -
NC_028377_Wenling_shark_virus_complete_cds	NC_028377_Wenling_shark_virus_complete_cds_orf1615	4101	4845	+	protein_match	match$553_1355_1603	SUPERFAMILY	SSF52540	IPR027417	NA	744	P-loop containing nucleoside triphosphate hydrolase -
NC_028377_Wenling_shark_virus_complete_cds	NC_028377_Wenling_shark_virus_complete_cds_orf1615	3747	4116	+	protein_match	match$562_1237_1360	SUPERFAMILY	SSF52540	IPR027417	NA	369	P-loop containing nucleoside triphosphate hydrolase -
NC_030228_Xinzhou_spider_virus_3_strain_XZZZ-3_polyprotein_gene_complete_cds	NC_030228_Xinzhou_spider_virus_3_strain_XZZZ-3_polyprotein_gene_complete_cds_orf1125	9378	9888	+	protein_match	match$132_3093_3263	Gene3D	G3DSA:3.40.50.300	NA	IPR027417	510	P-loop containing nucleoside triphosphate hydrolase -
NC_030228_Xinzhou_spider_virus_3_strain_XZZZ-3_polyprotein_gene_complete_cds	NC_030228_Xinzhou_spider_virus_3_strain_XZZZ-3_polyprotein_gene_complete_cds_orf1125	19023	19305	+	protein_match	match$136_6308_6402	Gene3D	G3DSA:3.30.70.270	NA	IPR043128	282	Reverse transcriptase/Diguanylate cyclase domain -
NC_030228_Xinzhou_spider_virus_3_strain_XZZZ-3_polyprotein_gene_complete_cds	NC_030228_Xinzhou_spider_virus_3_strain_XZZZ-3_polyprotein_gene_complete_cds_orf1125	9987	10461	+	protein_match	match$137_3296_3454	Gene3D	G3DSA:3.40.50.300	NA	IPR027417	474	P-loop containing nucleoside triphosphate hydrolase -
NC_030228_Xinzhou_spider_virus_3_strain_XZZZ-3_polyprotein_gene_complete_cds	NC_030228_Xinzhou_spider_virus_3_strain_XZZZ-3_polyprotein_gene_complete_cds_orf1125	7614	8109	+	protein_match	match$142_2505_2670	Gene3D	G3DSA:3.90.730.10	"GO:0003723","GO:0033897"	IPR036430	495	Ribonuclease T2-like superfamily GO:0003723|GO:0033897
NC_030228_Xinzhou_spider_virus_3_strain_XZZZ-3_polyprotein_gene_complete_cds	NC_030228_Xinzhou_spider_virus_3_strain_XZZZ-3_polyprotein_gene_complete_cds_orf1125	16881	17529	+	protein_match	match$148_5594_5810	Gene3D	G3DSA:3.40.50.150	NA	IPR029063	648	S-adenosyl-L-methionine-dependent methyltransferase superfamily -
NC_030228_Xinzhou_spider_virus_3_strain_XZZZ-3_polyprotein_gene_complete_cds	NC_030228_Xinzhou_spider_virus_3_strain_XZZZ-3_polyprotein_gene_complete_cds_orf1125	99	20300	+	ORF	orf_NC_030228_99_20300	getorf	NC_030228_orf1125	NA	NA	20201	NA
NC_030228_Xinzhou_spider_virus_3_strain_XZZZ-3_polyprotein_gene_complete_cds	NC_030228_Xinzhou_spider_virus_3_strain_XZZZ-3_polyprotein_gene_complete_cds_orf1125	16887	17505	+	protein_match	match$147_5596_5802	Pfam	PF01728	"GO:0008168","GO:0032259"	IPR002877	618	Ribosomal RNA methyltransferase, FtsJ domain GO:0008168|GO:0032259
NC_030228_Xinzhou_spider_virus_3_strain_XZZZ-3_polyprotein_gene_complete_cds	NC_030228_Xinzhou_spider_virus_3_strain_XZZZ-3_polyprotein_gene_complete_cds_orf1125	16845	17508	+	protein_match	match$134_5582_5803	PIRSR	PIRSR005461-1	NA	NA	663	NA
NC_030228_Xinzhou_spider_virus_3_strain_XZZZ-3_polyprotein_gene_complete_cds	NC_030228_Xinzhou_spider_virus_3_strain_XZZZ-3_polyprotein_gene_complete_cds_orf1125	9402	9933	+	protein_match	match$143_3101_3278	ProSiteProfiles	PS51192	NA	IPR014001	531	Helicase superfamily 1/2, ATP-binding domain -
NC_030228_Xinzhou_spider_virus_3_strain_XZZZ-3_polyprotein_gene_complete_cds	NC_030228_Xinzhou_spider_virus_3_strain_XZZZ-3_polyprotein_gene_complete_cds	1	20433	+	nucleic_acid	NC_030228	provided_by_user	NC_030228	NA	NA	20432	NA
NC_030228_Xinzhou_spider_virus_3_strain_XZZZ-3_polyprotein_gene_complete_cds	NC_030228_Xinzhou_spider_virus_3_strain_XZZZ-3_polyprotein_gene_complete_cds_orf1125	9363	9963	+	protein_match	match$144_3088_3288	SMART	SM00487	NA	IPR014001	600	Helicase superfamily 1/2, ATP-binding domain -
NC_030228_Xinzhou_spider_virus_3_strain_XZZZ-3_polyprotein_gene_complete_cds	NC_030228_Xinzhou_spider_virus_3_strain_XZZZ-3_polyprotein_gene_complete_cds_orf1125	10104	10416	+	protein_match	match$146_3335_3439	SMART	SM00490	NA	IPR001650	312	Helicase, C-terminal -
NC_030228_Xinzhou_spider_virus_3_strain_XZZZ-3_polyprotein_gene_complete_cds	NC_030228_Xinzhou_spider_virus_3_strain_XZZZ-3_polyprotein_gene_complete_cds_orf1125	9435	10437	+	protein_match	match$133_3112_3446	SUPERFAMILY	SSF52540	NA	IPR027417	1002	P-loop containing nucleoside triphosphate hydrolase -
NC_030228_Xinzhou_spider_virus_3_strain_XZZZ-3_polyprotein_gene_complete_cds	NC_030228_Xinzhou_spider_virus_3_strain_XZZZ-3_polyprotein_gene_complete_cds_orf1125	18246	19569	+	protein_match	match$140_6049_6490	SUPERFAMILY	SSF56672	NA	IPR043502	1323	DNA/RNA polymerase superfamily -
NC_030653_Atypical_porcine_pestivirus_1_isolate_Bavaria_S5/9_polyprotein_gene_complete_cds	NC_030653_Atypical_porcine_pestivirus_1_isolate_Bavaria_S5/9_polyprotein_gene_complete_cds_orf777	9460	10315	+	protein_match	match$65_3153_3438	CDD	cd01699	NA	NA	855	RNA_dep_RNAP
NC_030653_Atypical_porcine_pestivirus_1_isolate_Bavaria_S5/9_polyprotein_gene_complete_cds	NC_030653_Atypical_porcine_pestivirus_1_isolate_Bavaria_S5/9_polyprotein_gene_complete_cds_orf777	5077	5536	+	protein_match	match$53_1692_1845	Gene3D	G3DSA:3.40.50.300	NA	IPR027417	459	P-loop containing nucleoside triphosphate hydrolase -
NC_030653_Atypical_porcine_pestivirus_1_isolate_Bavaria_S5/9_polyprotein_gene_complete_cds	NC_030653_Atypical_porcine_pestivirus_1_isolate_Bavaria_S5/9_polyprotein_gene_complete_cds_orf777	2422	2722	+	protein_match	match$56_807_907	Gene3D	G3DSA:2.60.40.4200	NA	IPR042311	300	Pestivirus envelope glycoprotein E2, domain D -
NC_030653_Atypical_porcine_pestivirus_1_isolate_Bavaria_S5/9_polyprotein_gene_complete_cds	NC_030653_Atypical_porcine_pestivirus_1_isolate_Bavaria_S5/9_polyprotein_gene_complete_cds_orf777	4600	5074	+	protein_match	match$57_1533_1691	Gene3D	G3DSA:3.40.50.300	NA	IPR027417	474	P-loop containing nucleoside triphosphate hydrolase -
NC_030653_Atypical_porcine_pestivirus_1_isolate_Bavaria_S5/9_polyprotein_gene_complete_cds	NC_030653_Atypical_porcine_pestivirus_1_isolate_Bavaria_S5/9_polyprotein_gene_complete_cds_orf777	9682	9868	+	protein_match	match$75_3227_3289	Gene3D	G3DSA:3.30.70.270	NA	IPR043128	186	Reverse transcriptase/Diguanylate cyclase domain -
NC_030653_Atypical_porcine_pestivirus_1_isolate_Bavaria_S5/9_polyprotein_gene_complete_cds	NC_030653_Atypical_porcine_pestivirus_1_isolate_Bavaria_S5/9_polyprotein_gene_complete_cds_orf777	9970	10240	+	protein_match	match$75_3323_3413	Gene3D	G3DSA:3.30.70.270	NA	IPR043128	270	Reverse transcriptase/Diguanylate cyclase domain -
NC_030653_Atypical_porcine_pestivirus_1_isolate_Bavaria_S5/9_polyprotein_gene_complete_cds	NC_030653_Atypical_porcine_pestivirus_1_isolate_Bavaria_S5/9_polyprotein_gene_complete_cds_orf777	880	1339	+	protein_match	match$77_293_446	Gene3D	G3DSA:3.90.730.10	"GO:0003723","GO:0033897"	IPR036430	459	Ribonuclease T2-like superfamily GO:0003723|GO:0033897
NC_030653_Atypical_porcine_pestivirus_1_isolate_Bavaria_S5/9_polyprotein_gene_complete_cds	NC_030653_Atypical_porcine_pestivirus_1_isolate_Bavaria_S5/9_polyprotein_gene_complete_cds_orf777	1	10905	+	ORF	orf_NC_030653_1_10905	getorf	NC_030653_orf777	NA	NA	10904	NA
NC_030653_Atypical_porcine_pestivirus_1_isolate_Bavaria_S5/9_polyprotein_gene_complete_cds	NC_030653_Atypical_porcine_pestivirus_1_isolate_Bavaria_S5/9_polyprotein_gene_complete_cds_orf777	4609	5518	+	protein_match	match$66_1536_1839	PANTHER	PTHR18934:SF234	NA	NA	909	NA
NC_030653_Atypical_porcine_pestivirus_1_isolate_Bavaria_S5/9_polyprotein_gene_complete_cds	NC_030653_Atypical_porcine_pestivirus_1_isolate_Bavaria_S5/9_polyprotein_gene_complete_cds_orf777	4609	5518	+	protein_match	match$73_1536_1839	PANTHER	PTHR18934	NA	NA	909	NA
NC_030653_Atypical_porcine_pestivirus_1_isolate_Bavaria_S5/9_polyprotein_gene_complete_cds	NC_030653_Atypical_porcine_pestivirus_1_isolate_Bavaria_S5/9_polyprotein_gene_complete_cds_orf777	3961	4591	+	protein_match	match$62_1320_1530	Pfam	PF05578	"GO:0004252"	IPR000280	630	Pestivirus NS3, peptidase S31 GO:0004252
NC_030653_Atypical_porcine_pestivirus_1_isolate_Bavaria_S5/9_polyprotein_gene_complete_cds	NC_030653_Atypical_porcine_pestivirus_1_isolate_Bavaria_S5/9_polyprotein_gene_complete_cds_orf777	9586	10264	+	protein_match	match$63_3195_3421	Pfam	PF00998	"GO:0003723","GO:0003968","GO:0039694"	IPR002166	678	RNA dependent RNA polymerase, hepatitis C virus GO:0003723|GO:0003968|GO:0039694
NC_030653_Atypical_porcine_pestivirus_1_isolate_Bavaria_S5/9_polyprotein_gene_complete_cds	NC_030653_Atypical_porcine_pestivirus_1_isolate_Bavaria_S5/9_polyprotein_gene_complete_cds_orf777	5149	5491	+	protein_match	match$64_1716_1830	Pfam	PF00271	NA	IPR001650	342	Helicase, C-terminal -
NC_030653_Atypical_porcine_pestivirus_1_isolate_Bavaria_S5/9_polyprotein_gene_complete_cds	NC_030653_Atypical_porcine_pestivirus_1_isolate_Bavaria_S5/9_polyprotein_gene_complete_cds_orf777	4609	5029	+	protein_match	match$67_1536_1676	Pfam	PF07652	"GO:0004386","GO:0005524"	IPR011492	420	DEAD box, Flavivirus GO:0004386|GO:0005524
NC_030653_Atypical_porcine_pestivirus_1_isolate_Bavaria_S5/9_polyprotein_gene_complete_cds	NC_030653_Atypical_porcine_pestivirus_1_isolate_Bavaria_S5/9_polyprotein_gene_complete_cds_orf777	2389	2806	+	protein_match	match$74_796_935	Pfam	PF16329	NA	IPR032521	417	Pestivirus envelope glycoprotein E2 -
NC_030653_Atypical_porcine_pestivirus_1_isolate_Bavaria_S5/9_polyprotein_gene_complete_cds	NC_030653_Atypical_porcine_pestivirus_1_isolate_Bavaria_S5/9_polyprotein_gene_complete_cds_orf777	4402	4486	+	protein_match	match$54_1467_1495	PRINTS	PR00729	"GO:0004252"	IPR000280	84	Pestivirus NS3, peptidase S31 GO:0004252
NC_030653_Atypical_porcine_pestivirus_1_isolate_Bavaria_S5/9_polyprotein_gene_complete_cds	NC_030653_Atypical_porcine_pestivirus_1_isolate_Bavaria_S5/9_polyprotein_gene_complete_cds_orf777	4120	4204	+	protein_match	match$54_1373_1401	PRINTS	PR00729	"GO:0004252"	IPR000280	84	Pestivirus NS3, peptidase S31 GO:0004252
NC_030653_Atypical_porcine_pestivirus_1_isolate_Bavaria_S5/9_polyprotein_gene_complete_cds	NC_030653_Atypical_porcine_pestivirus_1_isolate_Bavaria_S5/9_polyprotein_gene_complete_cds_orf777	4231	4315	+	protein_match	match$54_1410_1438	PRINTS	PR00729	"GO:0004252"	IPR000280	84	Pestivirus NS3, peptidase S31 GO:0004252
NC_030653_Atypical_porcine_pestivirus_1_isolate_Bavaria_S5/9_polyprotein_gene_complete_cds	NC_030653_Atypical_porcine_pestivirus_1_isolate_Bavaria_S5/9_polyprotein_gene_complete_cds_orf777	1084	1117	+	protein_match	match$55_361_372	ProSitePatterns	PS00531	NA	IPR033130	33	Ribonuclease T2, His active site 2 -
NC_030653_Atypical_porcine_pestivirus_1_isolate_Bavaria_S5/9_polyprotein_gene_complete_cds	NC_030653_Atypical_porcine_pestivirus_1_isolate_Bavaria_S5/9_polyprotein_gene_complete_cds_orf777	4597	5071	+	protein_match	match$58_1532_1690	ProSiteProfiles	PS51192	NA	IPR014001	474	Helicase superfamily 1/2, ATP-binding domain -
NC_030653_Atypical_porcine_pestivirus_1_isolate_Bavaria_S5/9_polyprotein_gene_complete_cds	NC_030653_Atypical_porcine_pestivirus_1_isolate_Bavaria_S5/9_polyprotein_gene_complete_cds_orf777	5137	5620	+	protein_match	match$60_1712_1873	ProSiteProfiles	PS51194	NA	IPR001650	483	Helicase, C-terminal -
NC_030653_Atypical_porcine_pestivirus_1_isolate_Bavaria_S5/9_polyprotein_gene_complete_cds	NC_030653_Atypical_porcine_pestivirus_1_isolate_Bavaria_S5/9_polyprotein_gene_complete_cds_orf777	9757	10126	+	protein_match	match$68_3252_3375	ProSiteProfiles	PS50507	"GO:0003968","GO:0039694"	IPR007094	369	RNA-directed RNA polymerase, catalytic domain GO:0003968|GO:0039694
NC_030653_Atypical_porcine_pestivirus_1_isolate_Bavaria_S5/9_polyprotein_gene_complete_cds	NC_030653_Atypical_porcine_pestivirus_1_isolate_Bavaria_S5/9_polyprotein_gene_complete_cds_orf777	3961	4477	+	protein_match	match$78_1320_1492	ProSiteProfiles	PS51535	"GO:0004252"	IPR000280	516	Pestivirus NS3, peptidase S31 GO:0004252
NC_030653_Atypical_porcine_pestivirus_1_isolate_Bavaria_S5/9_polyprotein_gene_complete_cds	NC_030653_Atypical_porcine_pestivirus_1_isolate_Bavaria_S5/9_polyprotein_gene_complete_cds	1	10908	+	nucleic_acid	NC_030653	provided_by_user	NC_030653	NA	NA	10907	NA
NC_030653_Atypical_porcine_pestivirus_1_isolate_Bavaria_S5/9_polyprotein_gene_complete_cds	NC_030653_Atypical_porcine_pestivirus_1_isolate_Bavaria_S5/9_polyprotein_gene_complete_cds_orf777	4558	5116	+	protein_match	match$61_1519_1705	SMART	SM00487	NA	IPR014001	558	Helicase superfamily 1/2, ATP-binding domain -
NC_030653_Atypical_porcine_pestivirus_1_isolate_Bavaria_S5/9_polyprotein_gene_complete_cds	NC_030653_Atypical_porcine_pestivirus_1_isolate_Bavaria_S5/9_polyprotein_gene_complete_cds_orf777	5197	5494	+	protein_match	match$79_1732_1831	SMART	SM00490	NA	IPR001650	297	Helicase, C-terminal -
NC_030653_Atypical_porcine_pestivirus_1_isolate_Bavaria_S5/9_polyprotein_gene_complete_cds	NC_030653_Atypical_porcine_pestivirus_1_isolate_Bavaria_S5/9_polyprotein_gene_complete_cds_orf777	889	1129	+	protein_match	match$69_296_376	SUPERFAMILY	SSF55895	"GO:0003723","GO:0033897"	IPR036430	240	Ribonuclease T2-like superfamily GO:0003723|GO:0033897
NC_030653_Atypical_porcine_pestivirus_1_isolate_Bavaria_S5/9_polyprotein_gene_complete_cds	NC_030653_Atypical_porcine_pestivirus_1_isolate_Bavaria_S5/9_polyprotein_gene_complete_cds_orf777	9139	10651	+	protein_match	match$72_3046_3550	SUPERFAMILY	SSF56672	NA	IPR043502	1512	DNA/RNA polymerase superfamily -
NC_030653_Atypical_porcine_pestivirus_1_isolate_Bavaria_S5/9_polyprotein_gene_complete_cds	NC_030653_Atypical_porcine_pestivirus_1_isolate_Bavaria_S5/9_polyprotein_gene_complete_cds_orf777	4624	5509	+	protein_match	match$80_1541_1836	SUPERFAMILY	SSF52540	NA	IPR027417	885	P-loop containing nucleoside triphosphate hydrolase -
NC_031947_Bat_hepacivirus_polyprotein_POLY_gene_complete_cds	NC_031947_Bat_hepacivirus_polyprotein_POLY_gene_complete_cds_orf3201	2819	3011	+	protein_match	match$161_886_950	Gene3D	G3DSA:1.20.1280.150	IPR042209	NA	192	Hepatitis C virus non-structural protein NS2, N-terminal domain -
NC_031947_Bat_hepacivirus_polyprotein_POLY_gene_complete_cds	NC_031947_Bat_hepacivirus_polyprotein_POLY_gene_complete_cds_orf3201	8198	8435	+	protein_match	match$162_2679_2758	Gene3D	G3DSA:3.30.70.270	IPR043128	NA	237	Reverse transcriptase/Diguanylate cyclase domain -
NC_031947_Bat_hepacivirus_polyprotein_POLY_gene_complete_cds	NC_031947_Bat_hepacivirus_polyprotein_POLY_gene_complete_cds_orf3201	4619	5003	+	protein_match	match$166_1486_1614	Gene3D	G3DSA:1.10.820.10	NA	NA	384	NA
NC_031947_Bat_hepacivirus_polyprotein_POLY_gene_complete_cds	NC_031947_Bat_hepacivirus_polyprotein_POLY_gene_complete_cds_orf3201	827	1022	+	protein_match	match$171_222_287	Gene3D	G3DSA:3.30.160.890	NA	NA	195	NA
NC_031947_Bat_hepacivirus_polyprotein_POLY_gene_complete_cds	NC_031947_Bat_hepacivirus_polyprotein_POLY_gene_complete_cds_orf3201	4145	4616	+	protein_match	match$173_1328_1485	Gene3D	G3DSA:3.40.50.300	IPR027417	NA	471	P-loop containing nucleoside triphosphate hydrolase -
NC_031947_Bat_hepacivirus_polyprotein_POLY_gene_complete_cds	NC_031947_Bat_hepacivirus_polyprotein_POLY_gene_complete_cds_orf3201	3446	3695	+	protein_match	match$176_1095_1178	Gene3D	G3DSA:2.40.10.10	IPR043504	NA	249	Peptidase S1, PA clan, chymotrypsin-like fold -
NC_031947_Bat_hepacivirus_polyprotein_POLY_gene_complete_cds	NC_031947_Bat_hepacivirus_polyprotein_POLY_gene_complete_cds_orf3201	6110	6290	+	protein_match	match$177_1983_2043	Gene3D	G3DSA:2.20.25.210	IPR038170	NA	180	NS5A domain 1a superfamily -
NC_031947_Bat_hepacivirus_polyprotein_POLY_gene_complete_cds	NC_031947_Bat_hepacivirus_polyprotein_POLY_gene_complete_cds_orf3201	3062	3137	+	protein_match	match$183_967_992	Gene3D	G3DSA:2.30.30.710	IPR042205	NA	75	Hepatitis C virus non-structural protein NS2, C-terminal domain -
NC_031947_Bat_hepacivirus_polyprotein_POLY_gene_complete_cds	NC_031947_Bat_hepacivirus_polyprotein_POLY_gene_complete_cds_orf3201	3140	3437	+	protein_match	match$186_993_1092	Gene3D	G3DSA:2.40.10.120	NA	NA	297	NA
NC_031947_Bat_hepacivirus_polyprotein_POLY_gene_complete_cds	NC_031947_Bat_hepacivirus_polyprotein_POLY_gene_complete_cds_orf3201	7916	8168	+	protein_match	match$194_2585_2669	Gene3D	G3DSA:3.30.70.270	IPR043128	NA	252	Reverse transcriptase/Diguanylate cyclase domain -
NC_031947_Bat_hepacivirus_polyprotein_POLY_gene_complete_cds	NC_031947_Bat_hepacivirus_polyprotein_POLY_gene_complete_cds_orf3201	3698	4142	+	protein_match	match$200_1179_1327	Gene3D	G3DSA:3.40.50.300	IPR027417	NA	444	P-loop containing nucleoside triphosphate hydrolase -
NC_031947_Bat_hepacivirus_polyprotein_POLY_gene_complete_cds	NC_031947_Bat_hepacivirus_polyprotein_POLY_gene_complete_cds_orf3201	6293	6521	+	protein_match	match$201_2044_2120	Gene3D	G3DSA:2.20.25.220	IPR038568	NA	228	Hepatitis C virus NS5A, 1B domain superfamily -
NC_031947_Bat_hepacivirus_polyprotein_POLY_gene_complete_cds	NC_031947_Bat_hepacivirus_polyprotein_POLY_gene_complete_cds_orf3201	161	9118	+	ORF	orf_NC_031947_Bat_hepacivirus_polyprotein_POLY_gene_complete_cds_161_9118	getorf	NC_031947_Bat_hepacivirus_polyprotein_POLY_gene_complete_cds_orf3201	NA	NA	8957	NA
NC_031947_Bat_hepacivirus_polyprotein_POLY_gene_complete_cds	NC_031947_Bat_hepacivirus_polyprotein_POLY_gene_complete_cds_orf3201	5042	5204	+	protein_match	match$165_1627_1681	Pfam	PF01006	IPR000745	"GO:0016032","GO:0044423"	162	Hepatitis C virus, Non-structural protein NS4a GO:0016032|GO:0044423
NC_031947_Bat_hepacivirus_polyprotein_POLY_gene_complete_cds	NC_031947_Bat_hepacivirus_polyprotein_POLY_gene_complete_cds_orf3201	3947	4145	+	protein_match	match$167_1262_1328	Pfam	PF07652	IPR011492	"GO:0004386","GO:0005524"	198	DEAD box, Flavivirus GO:0004386|GO:0005524
NC_031947_Bat_hepacivirus_polyprotein_POLY_gene_complete_cds	NC_031947_Bat_hepacivirus_polyprotein_POLY_gene_complete_cds_orf3201	812	1334	+	protein_match	match$172_217_391	Pfam	PF01539	IPR002519	"GO:0019031"	522	Hepatitis C virus, Envelope glycoprotein E1 GO:0019031
NC_031947_Bat_hepacivirus_polyprotein_POLY_gene_complete_cds	NC_031947_Bat_hepacivirus_polyprotein_POLY_gene_complete_cds_orf3201	7364	8864	+	protein_match	match$175_2401_2901	Pfam	PF00998	IPR002166	"GO:0003723","GO:0003968","GO:0039694"	1500	RNA dependent RNA polymerase, hepatitis C virus GO:0003723|GO:0003968|GO:0039694
NC_031947_Bat_hepacivirus_polyprotein_POLY_gene_complete_cds	NC_031947_Bat_hepacivirus_polyprotein_POLY_gene_complete_cds_orf3201	2522	3095	+	protein_match	match$179_787_978	Pfam	PF01538	IPR002518	"GO:0004197"	573	Hepatitis C virus, Non-structural protein NS2 GO:0004197
NC_031947_Bat_hepacivirus_polyprotein_POLY_gene_complete_cds	NC_031947_Bat_hepacivirus_polyprotein_POLY_gene_complete_cds_orf3201	3251	3674	+	protein_match	match$182_1030_1171	Pfam	PF02907	IPR004109	"GO:0006508","GO:0008236","GO:0019087"	423	Hepatitis C virus, NS3 protease, Peptidase S29 GO:0006508|GO:0008236|GO:0019087
NC_031947_Bat_hepacivirus_polyprotein_POLY_gene_complete_cds	NC_031947_Bat_hepacivirus_polyprotein_POLY_gene_complete_cds_orf3201	563	776	+	protein_match	match$185_134_205	Pfam	PF01542	IPR002521	"GO:0005198"	213	Hepatitis C virus, Core protein, C-terminal GO:0005198
NC_031947_Bat_hepacivirus_polyprotein_POLY_gene_complete_cds	NC_031947_Bat_hepacivirus_polyprotein_POLY_gene_complete_cds_orf3201	5276	5828	+	protein_match	match$187_1705_1889	Pfam	PF01001	IPR001490	"GO:0003968","GO:0004197","GO:0004252","GO:0017111"	552	Hepatitis C virus, Non-structural protein NS4b GO:0003968|GO:0004197|GO:0004252|GO:0017111
NC_031947_Bat_hepacivirus_polyprotein_POLY_gene_complete_cds	NC_031947_Bat_hepacivirus_polyprotein_POLY_gene_complete_cds_orf3201	6086	6230	+	protein_match	match$189_1975_2023	Pfam	PF08300	IPR013192	"GO:0008270"	144	Hepatitis C virus, Non-structural 5a protein, domain 1a GO:0008270
NC_031947_Bat_hepacivirus_polyprotein_POLY_gene_complete_cds	NC_031947_Bat_hepacivirus_polyprotein_POLY_gene_complete_cds_orf3201	6275	6542	+	protein_match	match$196_2038_2127	Pfam	PF08301	IPR013193	NA	267	Hepatitis C virus non-structural 5a, 1B domain -
NC_031947_Bat_hepacivirus_polyprotein_POLY_gene_complete_cds	NC_031947_Bat_hepacivirus_polyprotein_POLY_gene_complete_cds_orf3201	1586	2261	+	protein_match	match$198_475_700	Pfam	PF01560	IPR002531	NA	675	Hepatitis C virus, Non-structural protein E2/NS1 -
NC_031947_Bat_hepacivirus_polyprotein_POLY_gene_complete_cds	NC_031947_Bat_hepacivirus_polyprotein_POLY_gene_complete_cds_orf3201	7991	8345	+	protein_match	match$163_2610_2728	ProSiteProfiles	PS50507	IPR007094	"GO:0003968","GO:0039694"	354	RNA-directed RNA polymerase, catalytic domain GO:0003968|GO:0039694
NC_031947_Bat_hepacivirus_polyprotein_POLY_gene_complete_cds	NC_031947_Bat_hepacivirus_polyprotein_POLY_gene_complete_cds_orf3201	3158	3704	+	protein_match	match$164_999_1181	ProSiteProfiles	PS51822	IPR004109	"GO:0006508","GO:0008236","GO:0019087"	546	Hepatitis C virus, NS3 protease, Peptidase S29 GO:0006508|GO:0008236|GO:0019087
NC_031947_Bat_hepacivirus_polyprotein_POLY_gene_complete_cds	NC_031947_Bat_hepacivirus_polyprotein_POLY_gene_complete_cds_orf3201	3731	4187	+	protein_match	match$168_1190_1342	ProSiteProfiles	PS51192	IPR014001	NA	456	Helicase superfamily 1/2, ATP-binding domain -
NC_031947_Bat_hepacivirus_polyprotein_POLY_gene_complete_cds	NC_031947_Bat_hepacivirus_polyprotein_POLY_gene_complete_cds_orf3201	4196	4697	+	protein_match	match$169_1345_1512	ProSiteProfiles	PS51194	IPR001650	NA	501	Helicase, C-terminal -
NC_031947_Bat_hepacivirus_polyprotein_POLY_gene_complete_cds	NC_031947_Bat_hepacivirus_polyprotein_POLY_gene_complete_cds_orf3201	2774	3155	+	protein_match	match$180_871_998	ProSiteProfiles	PS51693	IPR002518	"GO:0004197"	381	Hepatitis C virus, Non-structural protein NS2 GO:0004197
NC_031947_Bat_hepacivirus_polyprotein_POLY_gene_complete_cds	NC_031947_Bat_hepacivirus_polyprotein_POLY_gene_complete_cds	1	9224	+	nucleic_acid	NC_031947_Bat_hepacivirus_polyprotein_POLY_gene_complete_cds	provided_by_user	NC_031947_Bat_hepacivirus_polyprotein_POLY_gene_complete_cds	NA	NA	9223	NA
NC_031947_Bat_hepacivirus_polyprotein_POLY_gene_complete_cds	NC_031947_Bat_hepacivirus_polyprotein_POLY_gene_complete_cds_orf3201	3656	4244	+	protein_match	match$190_1165_1361	SMART	SM00487	IPR014001	NA	588	Helicase superfamily 1/2, ATP-binding domain -
NC_031947_Bat_hepacivirus_polyprotein_POLY_gene_complete_cds	NC_031947_Bat_hepacivirus_polyprotein_POLY_gene_complete_cds_orf3201	3749	4133	+	protein_match	match$184_1196_1324	SUPERFAMILY	SSF52540	IPR027417	NA	384	P-loop containing nucleoside triphosphate hydrolase -
NC_031947_Bat_hepacivirus_polyprotein_POLY_gene_complete_cds	NC_031947_Bat_hepacivirus_polyprotein_POLY_gene_complete_cds_orf3201	7358	8984	+	protein_match	match$188_2399_2941	SUPERFAMILY	SSF56672	IPR043502	NA	1626	DNA/RNA polymerase superfamily -
NC_031947_Bat_hepacivirus_polyprotein_POLY_gene_complete_cds	NC_031947_Bat_hepacivirus_polyprotein_POLY_gene_complete_cds_orf3201	4118	4976	+	protein_match	match$191_1319_1605	SUPERFAMILY	SSF52540	IPR027417	NA	858	P-loop containing nucleoside triphosphate hydrolase -
NC_031947_Bat_hepacivirus_polyprotein_POLY_gene_complete_cds	NC_031947_Bat_hepacivirus_polyprotein_POLY_gene_complete_cds_orf3201	3161	3707	+	protein_match	match$193_1000_1182	SUPERFAMILY	SSF50494	IPR009003	NA	546	Peptidase S1, PA clan -
NC_031950_Guereza_hepacivirus_complete_sequence	NC_031950_Guereza_hepacivirus_complete_sequence_orf1067	3337	3589	+	protein_match	match$6_1023_1107	Gene3D	G3DSA:2.40.10.10	IPR043504	NA	252	Peptidase S1, PA clan, chymotrypsin-like fold -
NC_031950_Guereza_hepacivirus_complete_sequence	NC_031950_Guereza_hepacivirus_complete_sequence_orf1067	9361	9595	+	protein_match	match$7_3031_3109	Gene3D	G3DSA:3.30.70.270	IPR043128	NA	234	Reverse transcriptase/Diguanylate cyclase domain -
NC_031950_Guereza_hepacivirus_complete_sequence	NC_031950_Guereza_hepacivirus_complete_sequence_orf1067	9076	9337	+	protein_match	match$8_2936_3023	Gene3D	G3DSA:3.30.70.270	IPR043128	NA	261	Reverse transcriptase/Diguanylate cyclase domain -
NC_031950_Guereza_hepacivirus_complete_sequence	NC_031950_Guereza_hepacivirus_complete_sequence_orf1067	901	1108	+	protein_match	match$9_211_280	Gene3D	G3DSA:3.30.160.890	NA	NA	207	NA
NC_031950_Guereza_hepacivirus_complete_sequence	NC_031950_Guereza_hepacivirus_complete_sequence_orf1067	4042	4513	+	protein_match	match$14_1258_1415	Gene3D	G3DSA:3.40.50.300	IPR027417	NA	471	P-loop containing nucleoside triphosphate hydrolase -
NC_031950_Guereza_hepacivirus_complete_sequence	NC_031950_Guereza_hepacivirus_complete_sequence_orf1067	3019	3331	+	protein_match	match$16_917_1021	Gene3D	G3DSA:2.40.10.120	NA	NA	312	NA
NC_031950_Guereza_hepacivirus_complete_sequence	NC_031950_Guereza_hepacivirus_complete_sequence_orf1067	4516	4810	+	protein_match	match$29_1416_1514	Gene3D	G3DSA:1.10.820.10	NA	NA	294	NA
NC_031950_Guereza_hepacivirus_complete_sequence	NC_031950_Guereza_hepacivirus_complete_sequence_orf1067	5992	6169	+	protein_match	match$31_1908_1967	Gene3D	G3DSA:2.20.25.210	IPR038170	NA	177	NS5A domain 1a superfamily -
NC_031950_Guereza_hepacivirus_complete_sequence	NC_031950_Guereza_hepacivirus_complete_sequence_orf1067	3592	4039	+	protein_match	match$35_1108_1257	Gene3D	G3DSA:3.40.50.300	IPR027417	NA	447	P-loop containing nucleoside triphosphate hydrolase -
NC_031950_Guereza_hepacivirus_complete_sequence	NC_031950_Guereza_hepacivirus_complete_sequence_orf1067	268	10269	+	ORF	orf_NC_031950_Guereza_hepacivirus_complete_sequence_268_10269	getorf	NC_031950_Guereza_hepacivirus_complete_sequence_orf1067	NA	NA	10001	NA
NC_031950_Guereza_hepacivirus_complete_sequence	NC_031950_Guereza_hepacivirus_complete_sequence_orf1067	6154	6388	+	protein_match	match$5_1962_2040	Pfam	PF08301	IPR013193	NA	234	Hepatitis C virus non-structural 5a, 1B domain -
NC_031950_Guereza_hepacivirus_complete_sequence	NC_031950_Guereza_hepacivirus_complete_sequence_orf1067	2773	2992	+	protein_match	match$11_835_908	Pfam	PF01538	IPR002518	"GO:0004197"	219	Hepatitis C virus, Non-structural protein NS2 GO:0004197
NC_031950_Guereza_hepacivirus_complete_sequence	NC_031950_Guereza_hepacivirus_complete_sequence_orf1067	3139	3562	+	protein_match	match$12_957_1098	Pfam	PF02907	IPR004109	"GO:0006508","GO:0008236","GO:0019087"	423	Hepatitis C virus, NS3 protease, Peptidase S29 GO:0006508|GO:0008236|GO:0019087
NC_031950_Guereza_hepacivirus_complete_sequence	NC_031950_Guereza_hepacivirus_complete_sequence_orf1067	8557	10015	+	protein_match	match$13_2763_3249	Pfam	PF00998	IPR002166	"GO:0003723","GO:0003968","GO:0039694"	1458	RNA dependent RNA polymerase, hepatitis C virus GO:0003723|GO:0003968|GO:0039694
NC_031950_Guereza_hepacivirus_complete_sequence	NC_031950_Guereza_hepacivirus_complete_sequence_orf1067	889	1420	+	protein_match	match$24_207_384	Pfam	PF01539	IPR002519	"GO:0019031"	531	Hepatitis C virus, Envelope glycoprotein E1 GO:0019031
NC_031950_Guereza_hepacivirus_complete_sequence	NC_031950_Guereza_hepacivirus_complete_sequence_orf1067	3853	4039	+	protein_match	match$25_1195_1257	Pfam	PF07652	IPR011492	"GO:0004386","GO:0005524"	186	DEAD box, Flavivirus GO:0004386|GO:0005524
NC_031950_Guereza_hepacivirus_complete_sequence	NC_031950_Guereza_hepacivirus_complete_sequence_orf1067	598	781	+	protein_match	match$26_110_171	Pfam	PF01542	IPR002521	"GO:0005198"	183	Hepatitis C virus, Core protein, C-terminal GO:0005198
NC_031950_Guereza_hepacivirus_complete_sequence	NC_031950_Guereza_hepacivirus_complete_sequence_orf1067	5212	5698	+	protein_match	match$34_1648_1810	Pfam	PF01001	IPR001490	"GO:0003968","GO:0004197","GO:0004252","GO:0017111"	486	Hepatitis C virus, Non-structural protein NS4b GO:0003968|GO:0004197|GO:0004252|GO:0017111
NC_031950_Guereza_hepacivirus_complete_sequence	NC_031950_Guereza_hepacivirus_complete_sequence_orf1067	3631	4033	+	protein_match	match$18_1121_1255	ProSiteProfiles	PS51192	IPR014001	NA	402	Helicase superfamily 1/2, ATP-binding domain -
NC_031950_Guereza_hepacivirus_complete_sequence	NC_031950_Guereza_hepacivirus_complete_sequence_orf1067	3052	3598	+	protein_match	match$20_928_1110	ProSiteProfiles	PS51822	IPR004109	"GO:0006508","GO:0008236","GO:0019087"	546	Hepatitis C virus, NS3 protease, Peptidase S29 GO:0006508|GO:0008236|GO:0019087
NC_031950_Guereza_hepacivirus_complete_sequence	NC_031950_Guereza_hepacivirus_complete_sequence_orf1067	9154	9508	+	protein_match	match$37_2962_3080	ProSiteProfiles	PS50507	IPR007094	"GO:0003968","GO:0039694"	354	RNA-directed RNA polymerase, catalytic domain GO:0003968|GO:0039694
NC_031950_Guereza_hepacivirus_complete_sequence	NC_031950_Guereza_hepacivirus_complete_sequence_orf1067	2680	3049	+	protein_match	match$38_804_927	ProSiteProfiles	PS51693	IPR002518	"GO:0004197"	369	Hepatitis C virus, Non-structural protein NS2 GO:0004197
NC_031950_Guereza_hepacivirus_complete_sequence	NC_031950_Guereza_hepacivirus_complete_sequence	1	10471	+	nucleic_acid	NC_031950_Guereza_hepacivirus_complete_sequence	provided_by_user	NC_031950_Guereza_hepacivirus_complete_sequence	NA	NA	10470	NA
NC_031950_Guereza_hepacivirus_complete_sequence	NC_031950_Guereza_hepacivirus_complete_sequence_orf1067	3538	4150	+	protein_match	match$10_1090_1294	SMART	SM00487	IPR014001	NA	612	Helicase superfamily 1/2, ATP-binding domain -
NC_031950_Guereza_hepacivirus_complete_sequence	NC_031950_Guereza_hepacivirus_complete_sequence_orf1067	3061	3598	+	protein_match	match$17_931_1110	SUPERFAMILY	SSF50494	IPR009003	NA	537	Peptidase S1, PA clan -
NC_031950_Guereza_hepacivirus_complete_sequence	NC_031950_Guereza_hepacivirus_complete_sequence_orf1067	8560	10099	+	protein_match	match$27_2764_3277	SUPERFAMILY	SSF56672	IPR043502	NA	1539	DNA/RNA polymerase superfamily -
NC_031950_Guereza_hepacivirus_complete_sequence	NC_031950_Guereza_hepacivirus_complete_sequence_orf1067	3646	4030	+	protein_match	match$30_1126_1254	SUPERFAMILY	SSF52540	IPR027417	NA	384	P-loop containing nucleoside triphosphate hydrolase -
NC_031950_Guereza_hepacivirus_complete_sequence	NC_031950_Guereza_hepacivirus_complete_sequence_orf1067	4015	4831	+	protein_match	match$39_1249_1521	SUPERFAMILY	SSF52540	IPR027417	NA	816	P-loop containing nucleoside triphosphate hydrolase -
NC_035432_Linda_virus_strain_Austria1_complete_genome	NC_035432_Linda_virus_strain_Austria1_complete_genome_orf437	10714	11569	+	protein_match	match$100_3446_3731	CDD	cd01699	NA	NA	855	RNA_dep_RNAP
NC_035432_Linda_virus_strain_Austria1_complete_genome	NC_035432_Linda_virus_strain_Austria1_complete_genome_orf437	3220	3505	+	protein_match	match$86_948_1043	Gene3D	G3DSA:2.60.40.4200	NA	IPR042311	285	Pestivirus envelope glycoprotein E2, domain D -
NC_035432_Linda_virus_strain_Austria1_complete_genome	NC_035432_Linda_virus_strain_Austria1_complete_genome_orf437	727	892	+	protein_match	match$87_117_172	Gene3D	G3DSA:2.30.140.40	NA	IPR042542	165	Peptidase C53, pestivirus Npro, interaction domain -
NC_035432_Linda_virus_strain_Austria1_complete_genome	NC_035432_Linda_virus_strain_Austria1_complete_genome_orf437	2770	2989	+	protein_match	match$91_798_871	Gene3D	G3DSA:2.60.40.3000	NA	IPR042310	219	Pestivirus envelope glycoprotein E2, domain B -
NC_035432_Linda_virus_strain_Austria1_complete_genome	NC_035432_Linda_virus_strain_Austria1_complete_genome_orf437	1228	1729	+	protein_match	match$104_284_451	Gene3D	G3DSA:3.90.730.10	"GO:0003723","GO:0033897"	IPR036430	501	Ribonuclease T2-like superfamily GO:0003723|GO:0033897
NC_035432_Linda_virus_strain_Austria1_complete_genome	NC_035432_Linda_virus_strain_Austria1_complete_genome_orf437	6328	6775	+	protein_match	match$106_1984_2133	Gene3D	G3DSA:3.40.50.300	NA	IPR027417	447	P-loop containing nucleoside triphosphate hydrolase -
NC_035432_Linda_virus_strain_Austria1_complete_genome	NC_035432_Linda_virus_strain_Austria1_complete_genome_orf437	2488	2752	+	protein_match	match$109_704_792	Gene3D	G3DSA:2.60.320.20	NA	IPR042309	264	Pestivirus envelope glycoprotein E2, domain A -
NC_035432_Linda_virus_strain_Austria1_complete_genome	NC_035432_Linda_virus_strain_Austria1_complete_genome_orf437	5845	6325	+	protein_match	match$114_1823_1983	Gene3D	G3DSA:3.40.50.300	NA	IPR027417	480	P-loop containing nucleoside triphosphate hydrolase -
NC_035432_Linda_virus_strain_Austria1_complete_genome	NC_035432_Linda_virus_strain_Austria1_complete_genome_orf437	11224	11491	+	protein_match	match$115_3616_3705	Gene3D	G3DSA:3.30.70.270	NA	IPR043128	267	Reverse transcriptase/Diguanylate cyclase domain -
NC_035432_Linda_virus_strain_Austria1_complete_genome	NC_035432_Linda_virus_strain_Austria1_complete_genome_orf437	10933	11122	+	protein_match	match$115_3519_3582	Gene3D	G3DSA:3.30.70.270	NA	IPR043128	189	Reverse transcriptase/Diguanylate cyclase domain -
NC_035432_Linda_virus_strain_Austria1_complete_genome	NC_035432_Linda_virus_strain_Austria1_complete_genome_orf437	376	12150	+	ORF	orf_NC_035432_376_12150	getorf	NC_035432_orf437	NA	NA	11774	NA
NC_035432_Linda_virus_strain_Austria1_complete_genome	NC_035432_Linda_virus_strain_Austria1_complete_genome_orf437	5845	6865	+	protein_match	match$105_1823_2163	PANTHER	PTHR18934	NA	NA	1020	NA
NC_035432_Linda_virus_strain_Austria1_complete_genome	NC_035432_Linda_virus_strain_Austria1_complete_genome_orf437	10831	11536	+	protein_match	match$84_3485_3720	Pfam	PF00998	"GO:0003723","GO:0003968","GO:0039694"	IPR002166	705	RNA dependent RNA polymerase, hepatitis C virus GO:0003723|GO:0003968|GO:0039694
NC_035432_Linda_virus_strain_Austria1_complete_genome	NC_035432_Linda_virus_strain_Austria1_complete_genome_orf437	448	928	+	protein_match	match$88_24_184	Pfam	PF05550	"GO:0016032","GO:0019082"	IPR008751	480	Peptidase C53, pestivirus Npro GO:0016032|GO:0019082
NC_035432_Linda_virus_strain_Austria1_complete_genome	NC_035432_Linda_virus_strain_Austria1_complete_genome_orf437	958	1108	+	protein_match	match$99_194_244	Pfam	PF11889	"GO:0003968","GO:0004197","GO:0004252","GO:0016817","GO:0017111","GO:0070008"	IPR021824	150	Capsid protein C, pestivirus GO:0003968|GO:0004197|GO:0004252|GO:0016817|GO:0017111|GO:0070008
NC_035432_Linda_virus_strain_Austria1_complete_genome	NC_035432_Linda_virus_strain_Austria1_complete_genome_orf437	4450	5005	+	protein_match	match$101_1358_1543	Pfam	PF12387	"GO:0003968","GO:0004197","GO:0004252","GO:0016817","GO:0017111","GO:0070008"	IPR022120	555	Pestivirus nonstructural protein 2 GO:0003968|GO:0004197|GO:0004252|GO:0016817|GO:0017111|GO:0070008
NC_035432_Linda_virus_strain_Austria1_complete_genome	NC_035432_Linda_virus_strain_Austria1_complete_genome_orf437	2491	3595	+	protein_match	match$102_705_1073	Pfam	PF16329	NA	IPR032521	1104	Pestivirus envelope glycoprotein E2 -
NC_035432_Linda_virus_strain_Austria1_complete_genome	NC_035432_Linda_virus_strain_Austria1_complete_genome_orf437	5860	6280	+	protein_match	match$103_1828_1968	Pfam	PF07652	"GO:0004386","GO:0005524"	IPR011492	420	DEAD box, Flavivirus GO:0004386|GO:0005524
NC_035432_Linda_virus_strain_Austria1_complete_genome	NC_035432_Linda_virus_strain_Austria1_complete_genome_orf437	6391	6736	+	protein_match	match$111_2005_2120	Pfam	PF00271	NA	IPR001650	345	Helicase, C-terminal -
NC_035432_Linda_virus_strain_Austria1_complete_genome	NC_035432_Linda_virus_strain_Austria1_complete_genome_orf437	5209	5836	+	protein_match	match$112_1611_1820	Pfam	PF05578	"GO:0004252"	IPR000280	627	Pestivirus NS3, peptidase S31 GO:0004252
NC_035432_Linda_virus_strain_Austria1_complete_genome	NC_035432_Linda_virus_strain_Austria1_complete_genome_orf437	1273	1483	+	protein_match	match$81_299_369	PIRSR	PIRSR633697-1	NA	NA	210	NA
NC_035432_Linda_virus_strain_Austria1_complete_genome	NC_035432_Linda_virus_strain_Austria1_complete_genome_orf437	5371	5455	+	protein_match	match$90_1665_1693	PRINTS	PR00729	"GO:0004252"	IPR000280	84	Pestivirus NS3, peptidase S31 GO:0004252
NC_035432_Linda_virus_strain_Austria1_complete_genome	NC_035432_Linda_virus_strain_Austria1_complete_genome_orf437	5653	5737	+	protein_match	match$90_1759_1787	PRINTS	PR00729	"GO:0004252"	IPR000280	84	Pestivirus NS3, peptidase S31 GO:0004252
NC_035432_Linda_virus_strain_Austria1_complete_genome	NC_035432_Linda_virus_strain_Austria1_complete_genome_orf437	5482	5566	+	protein_match	match$90_1702_1730	PRINTS	PR00729	"GO:0004252"	IPR000280	84	Pestivirus NS3, peptidase S31 GO:0004252
NC_035432_Linda_virus_strain_Austria1_complete_genome	NC_035432_Linda_virus_strain_Austria1_complete_genome_orf437	1447	1480	+	protein_match	match$113_357_368	ProSitePatterns	PS00531	NA	IPR033130	33	Ribonuclease T2, His active site 2 -
NC_035432_Linda_virus_strain_Austria1_complete_genome	NC_035432_Linda_virus_strain_Austria1_complete_genome_orf437	4756	5206	+	protein_match	match$89_1460_1610	ProSiteProfiles	PS51692	"GO:0004175"	IPR030399	450	Pestivirus NS2, peptidase C74 GO:0004175
NC_035432_Linda_virus_strain_Austria1_complete_genome	NC_035432_Linda_virus_strain_Austria1_complete_genome_orf437	430	928	+	protein_match	match$93_18_184	ProSiteProfiles	PS51876	"GO:0016032","GO:0019082"	IPR008751	498	Peptidase C53, pestivirus Npro GO:0016032|GO:0019082
NC_035432_Linda_virus_strain_Austria1_complete_genome	NC_035432_Linda_virus_strain_Austria1_complete_genome_orf437	6358	6868	+	protein_match	match$97_1994_2164	ProSiteProfiles	PS51194	NA	IPR001650	510	Helicase, C-terminal -
NC_035432_Linda_virus_strain_Austria1_complete_genome	NC_035432_Linda_virus_strain_Austria1_complete_genome_orf437	5845	6319	+	protein_match	match$98_1823_1981	ProSiteProfiles	PS51192	NA	IPR014001	474	Helicase superfamily 1/2, ATP-binding domain -
NC_035432_Linda_virus_strain_Austria1_complete_genome	NC_035432_Linda_virus_strain_Austria1_complete_genome_orf437	11008	11377	+	protein_match	match$108_3544_3667	ProSiteProfiles	PS50507	"GO:0003968","GO:0039694"	IPR007094	369	RNA-directed RNA polymerase, catalytic domain GO:0003968|GO:0039694
NC_035432_Linda_virus_strain_Austria1_complete_genome	NC_035432_Linda_virus_strain_Austria1_complete_genome_orf437	5209	5728	+	protein_match	match$110_1611_1784	ProSiteProfiles	PS51535	"GO:0004252"	IPR000280	519	Pestivirus NS3, peptidase S31 GO:0004252
NC_035432_Linda_virus_strain_Austria1_complete_genome	NC_035432_Linda_virus_strain_Austria1_complete_genome	1	12614	+	nucleic_acid	NC_035432	provided_by_user	NC_035432	NA	NA	12613	NA
NC_035432_Linda_virus_strain_Austria1_complete_genome	NC_035432_Linda_virus_strain_Austria1_complete_genome_orf437	5797	6367	+	protein_match	match$85_1807_1997	SMART	SM00487	NA	IPR014001	570	Helicase superfamily 1/2, ATP-binding domain -
NC_035432_Linda_virus_strain_Austria1_complete_genome	NC_035432_Linda_virus_strain_Austria1_complete_genome_orf437	6442	6739	+	protein_match	match$96_2022_2121	SMART	SM00490	NA	IPR001650	297	Helicase, C-terminal -
NC_035432_Linda_virus_strain_Austria1_complete_genome	NC_035432_Linda_virus_strain_Austria1_complete_genome_orf437	10279	12025	+	protein_match	match$82_3301_3883	SUPERFAMILY	SSF56672	NA	IPR043502	1746	DNA/RNA polymerase superfamily -
NC_035432_Linda_virus_strain_Austria1_complete_genome	NC_035432_Linda_virus_strain_Austria1_complete_genome_orf437	1273	1621	+	protein_match	match$92_299_415	SUPERFAMILY	SSF55895	"GO:0003723","GO:0033897"	IPR036430	348	Ribonuclease T2-like superfamily GO:0003723|GO:0033897
NC_035432_Linda_virus_strain_Austria1_complete_genome	NC_035432_Linda_virus_strain_Austria1_complete_genome_orf437	5875	6751	+	protein_match	match$107_1833_2125	SUPERFAMILY	SSF52540	NA	IPR027417	876	P-loop containing nucleoside triphosphate hydrolase -
NC_038430_Hepacivirus_K_complete_genome	NC_038430_Hepacivirus_K_complete_genome_orf2154	7928	8759	+	protein_match	match$348_2563_2840	CDD	cd01699	NA	NA	831	RNA_dep_RNAP
NC_038430_Hepacivirus_K_complete_genome	NC_038430_Hepacivirus_K_complete_genome_orf2154	905	1103	+	protein_match	match$318_222_288	Gene3D	G3DSA:3.30.160.890	NA	NA	198	NA
NC_038430_Hepacivirus_K_complete_genome	NC_038430_Hepacivirus_K_complete_genome_orf2154	3203	3527	+	protein_match	match$319_988_1096	Gene3D	G3DSA:2.40.10.120	NA	NA	324	NA
NC_038430_Hepacivirus_K_complete_genome	NC_038430_Hepacivirus_K_complete_genome_orf2154	6380	6611	+	protein_match	match$320_2047_2124	Gene3D	G3DSA:2.20.25.220	IPR038568	NA	231	Hepatitis C virus NS5A, 1B domain superfamily -
NC_038430_Hepacivirus_K_complete_genome	NC_038430_Hepacivirus_K_complete_genome_orf2154	4235	4706	+	protein_match	match$322_1332_1489	Gene3D	G3DSA:3.40.50.300	IPR027417	NA	471	P-loop containing nucleoside triphosphate hydrolase -
NC_038430_Hepacivirus_K_complete_genome	NC_038430_Hepacivirus_K_complete_genome_orf2154	4709	5087	+	protein_match	match$323_1490_1616	Gene3D	G3DSA:1.10.820.10	NA	NA	378	NA
NC_038430_Hepacivirus_K_complete_genome	NC_038430_Hepacivirus_K_complete_genome_orf2154	3536	3785	+	protein_match	match$324_1099_1182	Gene3D	G3DSA:2.40.10.10	IPR043504	NA	249	Peptidase S1, PA clan, chymotrypsin-like fold -
NC_038430_Hepacivirus_K_complete_genome	NC_038430_Hepacivirus_K_complete_genome_orf2154	6197	6377	+	protein_match	match$334_1986_2046	Gene3D	G3DSA:2.20.25.210	IPR038170	NA	180	NS5A domain 1a superfamily -
NC_038430_Hepacivirus_K_complete_genome	NC_038430_Hepacivirus_K_complete_genome_orf2154	8147	8399	+	protein_match	match$338_2636_2720	Gene3D	G3DSA:3.30.70.270	IPR043128	NA	252	Reverse transcriptase/Diguanylate cyclase domain -
NC_038430_Hepacivirus_K_complete_genome	NC_038430_Hepacivirus_K_complete_genome_orf2154	2903	3101	+	protein_match	match$343_888_954	Gene3D	G3DSA:1.20.1280.150	IPR042209	NA	198	Hepatitis C virus non-structural protein NS2, N-terminal domain -
NC_038430_Hepacivirus_K_complete_genome	NC_038430_Hepacivirus_K_complete_genome_orf2154	3788	4232	+	protein_match	match$344_1183_1331	Gene3D	G3DSA:3.40.50.300	IPR027417	NA	444	P-loop containing nucleoside triphosphate hydrolase -
NC_038430_Hepacivirus_K_complete_genome	NC_038430_Hepacivirus_K_complete_genome_orf2154	8429	8666	+	protein_match	match$349_2730_2809	Gene3D	G3DSA:3.30.70.270	IPR043128	NA	237	Reverse transcriptase/Diguanylate cyclase domain -
NC_038430_Hepacivirus_K_complete_genome	NC_038430_Hepacivirus_K_complete_genome_orf2154	239	9352	+	ORF	orf_NC_038430_Hepacivirus_K_complete_genome_239_9352	getorf	NC_038430_Hepacivirus_K_complete_genome_orf2154	NA	NA	9113	NA
NC_038430_Hepacivirus_K_complete_genome	NC_038430_Hepacivirus_K_complete_genome_orf2154	6362	6581	+	protein_match	match$321_2041_2114	Pfam	PF08301	IPR013193	NA	219	Hepatitis C virus non-structural 5a, 1B domain -
NC_038430_Hepacivirus_K_complete_genome	NC_038430_Hepacivirus_K_complete_genome_orf2154	638	839	+	protein_match	match$326_133_200	Pfam	PF01542	IPR002521	"GO:0005198"	201	Hepatitis C virus, Core protein, C-terminal GO:0005198
NC_038430_Hepacivirus_K_complete_genome	NC_038430_Hepacivirus_K_complete_genome_orf2154	887	1412	+	protein_match	match$327_216_391	Pfam	PF01539	IPR002519	"GO:0019031"	525	Hepatitis C virus, Envelope glycoprotein E1 GO:0019031
NC_038430_Hepacivirus_K_complete_genome	NC_038430_Hepacivirus_K_complete_genome_orf2154	7595	9116	+	protein_match	match$328_2452_2959	Pfam	PF00998	IPR002166	"GO:0003723","GO:0003968","GO:0039694"	1521	RNA dependent RNA polymerase, hepatitis C virus GO:0003723|GO:0003968|GO:0039694
NC_038430_Hepacivirus_K_complete_genome	NC_038430_Hepacivirus_K_complete_genome_orf2154	6173	6323	+	protein_match	match$329_1978_2028	Pfam	PF08300	IPR013192	"GO:0008270"	150	Hepatitis C virus, Non-structural 5a protein, domain 1a GO:0008270
NC_038430_Hepacivirus_K_complete_genome	NC_038430_Hepacivirus_K_complete_genome_orf2154	4046	4235	+	protein_match	match$336_1269_1332	Pfam	PF07652	IPR011492	"GO:0004386","GO:0005524"	189	DEAD box, Flavivirus GO:0004386|GO:0005524
NC_038430_Hepacivirus_K_complete_genome	NC_038430_Hepacivirus_K_complete_genome_orf2154	3338	3764	+	protein_match	match$339_1033_1175	Pfam	PF02907	IPR004109	"GO:0006508","GO:0008236","GO:0019087"	426	Hepatitis C virus, NS3 protease, Peptidase S29 GO:0006508|GO:0008236|GO:0019087
NC_038430_Hepacivirus_K_complete_genome	NC_038430_Hepacivirus_K_complete_genome_orf2154	2627	3185	+	protein_match	match$342_796_982	Pfam	PF01538	IPR002518	"GO:0004197"	558	Hepatitis C virus, Non-structural protein NS2 GO:0004197
NC_038430_Hepacivirus_K_complete_genome	NC_038430_Hepacivirus_K_complete_genome_orf2154	5393	5915	+	protein_match	match$345_1718_1892	Pfam	PF01001	IPR001490	"GO:0003968","GO:0004197","GO:0004252","GO:0017111"	522	Hepatitis C virus, Non-structural protein NS4b GO:0003968|GO:0004197|GO:0004252|GO:0017111
NC_038430_Hepacivirus_K_complete_genome	NC_038430_Hepacivirus_K_complete_genome_orf2154	1691	2345	+	protein_match	match$350_484_702	Pfam	PF01560	IPR002531	NA	654	Hepatitis C virus, Non-structural protein E2/NS1 -
NC_038430_Hepacivirus_K_complete_genome	NC_038430_Hepacivirus_K_complete_genome_orf2154	8222	8576	+	protein_match	match$330_2661_2779	ProSiteProfiles	PS50507	IPR007094	"GO:0003968","GO:0039694"	354	RNA-directed RNA polymerase, catalytic domain GO:0003968|GO:0039694
NC_038430_Hepacivirus_K_complete_genome	NC_038430_Hepacivirus_K_complete_genome_orf2154	3248	3794	+	protein_match	match$331_1003_1185	ProSiteProfiles	PS51822	IPR004109	"GO:0006508","GO:0008236","GO:0019087"	546	Hepatitis C virus, NS3 protease, Peptidase S29 GO:0006508|GO:0008236|GO:0019087
NC_038430_Hepacivirus_K_complete_genome	NC_038430_Hepacivirus_K_complete_genome_orf2154	3821	4226	+	protein_match	match$332_1194_1329	ProSiteProfiles	PS51192	IPR014001	NA	405	Helicase superfamily 1/2, ATP-binding domain -
NC_038430_Hepacivirus_K_complete_genome	NC_038430_Hepacivirus_K_complete_genome_orf2154	2876	3245	+	protein_match	match$335_879_1002	ProSiteProfiles	PS51693	IPR002518	"GO:0004197"	369	Hepatitis C virus, Non-structural protein NS2 GO:0004197
NC_038430_Hepacivirus_K_complete_genome	NC_038430_Hepacivirus_K_complete_genome_orf2154	4307	4787	+	protein_match	match$340_1356_1516	ProSiteProfiles	PS51194	IPR001650	NA	480	Helicase, C-terminal -
NC_038430_Hepacivirus_K_complete_genome	NC_038430_Hepacivirus_K_complete_genome	1	9609	+	nucleic_acid	NC_038430_Hepacivirus_K_complete_genome	provided_by_user	NC_038430_Hepacivirus_K_complete_genome	NA	NA	9608	NA
NC_038430_Hepacivirus_K_complete_genome	NC_038430_Hepacivirus_K_complete_genome_orf2154	3746	4334	+	protein_match	match$351_1169_1365	SMART	SM00487	IPR014001	NA	588	Helicase superfamily 1/2, ATP-binding domain -
NC_038430_Hepacivirus_K_complete_genome	NC_038430_Hepacivirus_K_complete_genome_orf2154	4208	5060	+	protein_match	match$337_1323_1607	SUPERFAMILY	SSF52540	IPR027417	NA	852	P-loop containing nucleoside triphosphate hydrolase -
NC_038430_Hepacivirus_K_complete_genome	NC_038430_Hepacivirus_K_complete_genome_orf2154	3251	3785	+	protein_match	match$341_1004_1182	SUPERFAMILY	SSF50494	IPR009003	NA	534	Peptidase S1, PA clan -
NC_038430_Hepacivirus_K_complete_genome	NC_038430_Hepacivirus_K_complete_genome_orf2154	7592	9215	+	protein_match	match$346_2451_2992	SUPERFAMILY	SSF56672	IPR043502	NA	1623	DNA/RNA polymerase superfamily -
NC_038430_Hepacivirus_K_complete_genome	NC_038430_Hepacivirus_K_complete_genome_orf2154	3845	4223	+	protein_match	match$347_1202_1328	SUPERFAMILY	SSF52540	IPR027417	NA	378	P-loop containing nucleoside triphosphate hydrolase -
NC_038432_Hepacivirus_N_complete_genome	NC_038432_Hepacivirus_N_complete_genome_orf3450	7240	8077	+	protein_match	match$579_2344_2623	CDD	cd01699	NA	NA	837	RNA_dep_RNAP
NC_038432_Hepacivirus_N_complete_genome	NC_038432_Hepacivirus_N_complete_genome_orf3450	5848	6031	+	protein_match	match$564_1880_1941	Gene3D	G3DSA:2.20.25.210	IPR038170	NA	183	NS5A domain 1a superfamily -
NC_038432_Hepacivirus_N_complete_genome	NC_038432_Hepacivirus_N_complete_genome_orf3450	4381	4726	+	protein_match	match$565_1391_1506	Gene3D	G3DSA:1.10.820.10	NA	NA	345	NA
NC_038432_Hepacivirus_N_complete_genome	NC_038432_Hepacivirus_N_complete_genome_orf3450	7648	7987	+	protein_match	match$566_2480_2593	Gene3D	G3DSA:3.30.70.270	IPR043128	NA	339	Reverse transcriptase/Diguanylate cyclase domain -
NC_038432_Hepacivirus_N_complete_genome	NC_038432_Hepacivirus_N_complete_genome_orf3450	7456	7645	+	protein_match	match$571_2416_2479	Gene3D	G3DSA:3.30.70.270	IPR043128	NA	189	Reverse transcriptase/Diguanylate cyclase domain -
NC_038432_Hepacivirus_N_complete_genome	NC_038432_Hepacivirus_N_complete_genome_orf3450	3907	4378	+	protein_match	match$574_1233_1390	Gene3D	G3DSA:3.40.50.300	IPR027417	NA	471	P-loop containing nucleoside triphosphate hydrolase -
NC_038432_Hepacivirus_N_complete_genome	NC_038432_Hepacivirus_N_complete_genome_orf3450	3214	3460	+	protein_match	match$577_1002_1084	Gene3D	G3DSA:2.40.10.10	IPR043504	NA	246	Peptidase S1, PA clan, chymotrypsin-like fold -
NC_038432_Hepacivirus_N_complete_genome	NC_038432_Hepacivirus_N_complete_genome_orf3450	805	1006	+	protein_match	match$578_199_266	Gene3D	G3DSA:3.30.160.890	NA	NA	201	NA
NC_038432_Hepacivirus_N_complete_genome	NC_038432_Hepacivirus_N_complete_genome_orf3450	2866	3205	+	protein_match	match$585_886_999	Gene3D	G3DSA:2.40.10.120	NA	NA	339	NA
NC_038432_Hepacivirus_N_complete_genome	NC_038432_Hepacivirus_N_complete_genome_orf3450	3463	3904	+	protein_match	match$589_1085_1232	Gene3D	G3DSA:3.40.50.300	IPR027417	NA	441	P-loop containing nucleoside triphosphate hydrolase -
NC_038432_Hepacivirus_N_complete_genome	NC_038432_Hepacivirus_N_complete_genome_orf3450	208	8631	+	ORF	orf_NC_038432_Hepacivirus_N_complete_genome_208_8631	getorf	NC_038432_Hepacivirus_N_complete_genome_orf3450	NA	NA	8423	NA
NC_038432_Hepacivirus_N_complete_genome	NC_038432_Hepacivirus_N_complete_genome_orf3450	778	1321	+	protein_match	match$567_190_371	Pfam	PF01539	IPR002519	"GO:0019031"	543	Hepatitis C virus, Envelope glycoprotein E1 GO:0019031
NC_038432_Hepacivirus_N_complete_genome	NC_038432_Hepacivirus_N_complete_genome_orf3450	5824	6001	+	protein_match	match$572_1872_1931	Pfam	PF08300	IPR013192	"GO:0008270"	177	Hepatitis C virus, Non-structural 5a protein, domain 1a GO:0008270
NC_038432_Hepacivirus_N_complete_genome	NC_038432_Hepacivirus_N_complete_genome_orf3450	550	748	+	protein_match	match$580_114_180	Pfam	PF01542	IPR002521	"GO:0005198"	198	Hepatitis C virus, Core protein, C-terminal GO:0005198
NC_038432_Hepacivirus_N_complete_genome	NC_038432_Hepacivirus_N_complete_genome_orf3450	3013	3442	+	protein_match	match$583_935_1078	Pfam	PF02907	IPR004109	"GO:0006508","GO:0008236","GO:0019087"	429	Hepatitis C virus, NS3 protease, Peptidase S29 GO:0006508|GO:0008236|GO:0019087
NC_038432_Hepacivirus_N_complete_genome	NC_038432_Hepacivirus_N_complete_genome_orf3450	3544	3904	+	protein_match	match$586_1112_1232	Pfam	PF07652	IPR011492	"GO:0004386","GO:0005524"	360	DEAD box, Flavivirus GO:0004386|GO:0005524
NC_038432_Hepacivirus_N_complete_genome	NC_038432_Hepacivirus_N_complete_genome_orf3450	5056	5551	+	protein_match	match$588_1616_1781	Pfam	PF01001	IPR001490	"GO:0003968","GO:0004197","GO:0004252","GO:0017111"	495	Hepatitis C virus, Non-structural protein NS4b GO:0003968|GO:0004197|GO:0004252|GO:0017111
NC_038432_Hepacivirus_N_complete_genome	NC_038432_Hepacivirus_N_complete_genome_orf3450	6904	8404	+	protein_match	match$592_2232_2732	Pfam	PF00998	IPR002166	"GO:0003723","GO:0003968","GO:0039694"	1500	RNA dependent RNA polymerase, hepatitis C virus GO:0003723|GO:0003968|GO:0039694
NC_038432_Hepacivirus_N_complete_genome	NC_038432_Hepacivirus_N_complete_genome_orf3450	2926	3469	+	protein_match	match$568_906_1087	ProSiteProfiles	PS51822	IPR004109	"GO:0006508","GO:0008236","GO:0019087"	543	Hepatitis C virus, NS3 protease, Peptidase S29 GO:0006508|GO:0008236|GO:0019087
NC_038432_Hepacivirus_N_complete_genome	NC_038432_Hepacivirus_N_complete_genome_orf3450	3979	4450	+	protein_match	match$570_1257_1414	ProSiteProfiles	PS51194	IPR001650	NA	471	Helicase, C-terminal -
NC_038432_Hepacivirus_N_complete_genome	NC_038432_Hepacivirus_N_complete_genome_orf3450	7528	7879	+	protein_match	match$575_2440_2557	ProSiteProfiles	PS50507	IPR007094	"GO:0003968","GO:0039694"	351	RNA-directed RNA polymerase, catalytic domain GO:0003968|GO:0039694
NC_038432_Hepacivirus_N_complete_genome	NC_038432_Hepacivirus_N_complete_genome_orf3450	2557	2923	+	protein_match	match$576_783_905	ProSiteProfiles	PS51693	IPR002518	"GO:0004197"	366	Hepatitis C virus, Non-structural protein NS2 GO:0004197
NC_038432_Hepacivirus_N_complete_genome	NC_038432_Hepacivirus_N_complete_genome_orf3450	3496	3949	+	protein_match	match$593_1096_1247	ProSiteProfiles	PS51192	IPR014001	NA	453	Helicase superfamily 1/2, ATP-binding domain -
NC_038432_Hepacivirus_N_complete_genome	NC_038432_Hepacivirus_N_complete_genome	1	8880	+	nucleic_acid	NC_038432_Hepacivirus_N_complete_genome	provided_by_user	NC_038432_Hepacivirus_N_complete_genome	NA	NA	8879	NA
NC_038432_Hepacivirus_N_complete_genome	NC_038432_Hepacivirus_N_complete_genome_orf3450	3457	3970	+	protein_match	match$573_1083_1254	SMART	SM00487	IPR014001	NA	513	Helicase superfamily 1/2, ATP-binding domain -
NC_038432_Hepacivirus_N_complete_genome	NC_038432_Hepacivirus_N_complete_genome_orf3450	3523	4351	+	protein_match	match$582_1105_1381	SUPERFAMILY	SSF52540	IPR027417	NA	828	P-loop containing nucleoside triphosphate hydrolase -
NC_038432_Hepacivirus_N_complete_genome	NC_038432_Hepacivirus_N_complete_genome_orf3450	2929	3454	+	protein_match	match$584_907_1082	SUPERFAMILY	SSF50494	IPR009003	NA	525	Peptidase S1, PA clan -
NC_038432_Hepacivirus_N_complete_genome	NC_038432_Hepacivirus_N_complete_genome_orf3450	6991	8470	+	protein_match	match$590_2261_2754	SUPERFAMILY	SSF56672	IPR043502	NA	1479	DNA/RNA polymerase superfamily -
NC_038882_Hepatitis_C_virus_isolate_H77_genotype_1_complete_cds	NC_038882_Hepatitis_C_virus_isolate_H77_genotype_1_complete_cds_orf2696	7950	8796	+	protein_match	match$149_2550_2832	CDD	cd01699	NA	NA	846	RNA_dep_RNAP
NC_038882_Hepatitis_C_virus_isolate_H77_genotype_1_complete_cds	NC_038882_Hepatitis_C_virus_isolate_H77_genotype_1_complete_cds_orf2696	4011	4440	+	protein_match	match$154_1237_1380	CDD	cd17931	NA	NA	429	DEXHc_viral_Ns3
NC_038882_Hepatitis_C_virus_isolate_H77_genotype_1_complete_cds	NC_038882_Hepatitis_C_virus_isolate_H77_genotype_1_complete_cds_orf2696	6567	6822	+	protein_match	match$110_2089_2174	Gene3D	G3DSA:2.20.25.220	IPR038568	NA	255	Hepatitis C virus NS5A, 1B domain superfamily -
NC_038882_Hepatitis_C_virus_isolate_H77_genotype_1_complete_cds	NC_038882_Hepatitis_C_virus_isolate_H77_genotype_1_complete_cds_orf2696	960	1167	+	protein_match	match$112_220_289	Gene3D	G3DSA:3.30.160.890	NA	NA	207	NA
NC_038882_Hepatitis_C_virus_isolate_H77_genotype_1_complete_cds	NC_038882_Hepatitis_C_virus_isolate_H77_genotype_1_complete_cds_orf2696	3057	3273	+	protein_match	match$116_919_991	Gene3D	G3DSA:1.20.1280.150	IPR042209	NA	216	Hepatitis C virus non-structural protein NS2, N-terminal domain -
NC_038882_Hepatitis_C_virus_isolate_H77_genotype_1_complete_cds	NC_038882_Hepatitis_C_virus_isolate_H77_genotype_1_complete_cds_orf2696	6384	6564	+	protein_match	match$117_2028_2088	Gene3D	G3DSA:2.20.25.210	IPR038170	NA	180	NS5A domain 1a superfamily -
NC_038882_Hepatitis_C_virus_isolate_H77_genotype_1_complete_cds	NC_038882_Hepatitis_C_virus_isolate_H77_genotype_1_complete_cds_orf2696	3960	4404	+	protein_match	match$118_1220_1368	Gene3D	G3DSA:3.40.50.300	IPR027417	NA	444	P-loop containing nucleoside triphosphate hydrolase -
NC_038882_Hepatitis_C_virus_isolate_H77_genotype_1_complete_cds	NC_038882_Hepatitis_C_virus_isolate_H77_genotype_1_complete_cds_orf2696	2949	3054	+	protein_match	match$122_883_918	Gene3D	G3DSA:6.10.250.1610	NA	NA	105	NA
NC_038882_Hepatitis_C_virus_isolate_H77_genotype_1_complete_cds	NC_038882_Hepatitis_C_virus_isolate_H77_genotype_1_complete_cds_orf2696	3324	3405	+	protein_match	match$123_1008_1035	Gene3D	G3DSA:2.30.30.710	IPR042205	NA	81	Hepatitis C virus non-structural protein NS2, C-terminal domain -
NC_038882_Hepatitis_C_virus_isolate_H77_genotype_1_complete_cds	NC_038882_Hepatitis_C_virus_isolate_H77_genotype_1_complete_cds_orf2696	8409	8706	+	protein_match	match$129_2703_2802	Gene3D	G3DSA:3.30.70.270	IPR043128	NA	297	Reverse transcriptase/Diguanylate cyclase domain -
NC_038882_Hepatitis_C_virus_isolate_H77_genotype_1_complete_cds	NC_038882_Hepatitis_C_virus_isolate_H77_genotype_1_complete_cds_orf2696	3408	3702	+	protein_match	match$138_1036_1134	Gene3D	G3DSA:2.40.10.120	NA	NA	294	NA
NC_038882_Hepatitis_C_virus_isolate_H77_genotype_1_complete_cds	NC_038882_Hepatitis_C_virus_isolate_H77_genotype_1_complete_cds_orf2696	4881	5271	+	protein_match	match$140_1527_1657	Gene3D	G3DSA:1.10.820.10	NA	NA	390	NA
NC_038882_Hepatitis_C_virus_isolate_H77_genotype_1_complete_cds	NC_038882_Hepatitis_C_virus_isolate_H77_genotype_1_complete_cds_orf2696	8166	8406	+	protein_match	match$143_2622_2702	Gene3D	G3DSA:3.30.70.270	IPR043128	NA	240	Reverse transcriptase/Diguanylate cyclase domain -
NC_038882_Hepatitis_C_virus_isolate_H77_genotype_1_complete_cds	NC_038882_Hepatitis_C_virus_isolate_H77_genotype_1_complete_cds_orf2696	2583	2769	+	protein_match	match$144_761_823	Gene3D	G3DSA:6.10.250.1750	NA	NA	186	NA
NC_038882_Hepatitis_C_virus_isolate_H77_genotype_1_complete_cds	NC_038882_Hepatitis_C_virus_isolate_H77_genotype_1_complete_cds_orf2696	3708	3957	+	protein_match	match$151_1136_1219	Gene3D	G3DSA:2.40.10.10	IPR043504	NA	249	Peptidase S1, PA clan, chymotrypsin-like fold -
NC_038882_Hepatitis_C_virus_isolate_H77_genotype_1_complete_cds	NC_038882_Hepatitis_C_virus_isolate_H77_genotype_1_complete_cds_orf2696	348	477	+	protein_match	match$155_16_59	Gene3D	G3DSA:4.10.710.10	IPR044896	NA	129	Hepatitis C virus core protein, chain A superfamily -
NC_038882_Hepatitis_C_virus_isolate_H77_genotype_1_complete_cds	NC_038882_Hepatitis_C_virus_isolate_H77_genotype_1_complete_cds_orf2696	5481	5595	+	protein_match	match$158_1727_1765	Gene3D	G3DSA:6.10.250.2920	NA	NA	114	NA
NC_038882_Hepatitis_C_virus_isolate_H77_genotype_1_complete_cds	NC_038882_Hepatitis_C_virus_isolate_H77_genotype_1_complete_cds_orf2696	4407	4878	+	protein_match	match$159_1369_1526	Gene3D	G3DSA:3.40.50.300	IPR027417	NA	471	P-loop containing nucleoside triphosphate hydrolase -
NC_038882_Hepatitis_C_virus_isolate_H77_genotype_1_complete_cds	NC_038882_Hepatitis_C_virus_isolate_H77_genotype_1_complete_cds_orf2696	300	9374	+	ORF	orf_NC_038882_Hepatitis_C_virus_isolate_H77_genotype_1_complete_cds_300_9374	getorf	NC_038882_Hepatitis_C_virus_isolate_H77_genotype_1_complete_cds_orf2696	NA	NA	9074	NA
NC_038882_Hepatitis_C_virus_isolate_H77_genotype_1_complete_cds	NC_038882_Hepatitis_C_virus_isolate_H77_genotype_1_complete_cds_orf2845	3	908	-	ORF	orf_NC_038882_Hepatitis_C_virus_isolate_H77_genotype_1_complete_cds_3_908_r	getorf	NC_038882_Hepatitis_C_virus_isolate_H77_genotype_1_complete_cds_orf2845	NA	NA	905	NA
NC_038882_Hepatitis_C_virus_isolate_H77_genotype_1_complete_cds	NC_038882_Hepatitis_C_virus_isolate_H77_genotype_1_complete_cds_orf2696	921	1488	+	protein_match	match$111_207_396	Pfam	PF01539	IPR002519	"GO:0019031"	567	Hepatitis C virus, Envelope glycoprotein E1 GO:0019031
NC_038882_Hepatitis_C_virus_isolate_H77_genotype_1_complete_cds	NC_038882_Hepatitis_C_virus_isolate_H77_genotype_1_complete_cds_orf2696	2775	3357	+	protein_match	match$113_825_1019	Pfam	PF01538	IPR002518	"GO:0004197"	582	Hepatitis C virus, Non-structural protein NS2 GO:0004197
NC_038882_Hepatitis_C_virus_isolate_H77_genotype_1_complete_cds	NC_038882_Hepatitis_C_virus_isolate_H77_genotype_1_complete_cds_orf2696	690	912	+	protein_match	match$114_130_204	Pfam	PF01542	IPR002521	"GO:0005198"	222	Hepatitis C virus, Core protein, C-terminal GO:0005198
NC_038882_Hepatitis_C_virus_isolate_H77_genotype_1_complete_cds	NC_038882_Hepatitis_C_virus_isolate_H77_genotype_1_complete_cds_orf2696	6264	6330	+	protein_match	match$120_1988_2010	Pfam	PF01506	IPR002868	"GO:0003968","GO:0004197","GO:0004252","GO:0017111"	66	Hepatitis C virus, Non-structural 5a protein GO:0003968|GO:0004197|GO:0004252|GO:0017111
NC_038882_Hepatitis_C_virus_isolate_H77_genotype_1_complete_cds	NC_038882_Hepatitis_C_virus_isolate_H77_genotype_1_complete_cds_orf2696	6879	7602	+	protein_match	match$124_2193_2434	Pfam	PF12941	IPR024350	NA	723	Hepatitus C virus, Non-structural 5a protein, C-terminal -
NC_038882_Hepatitis_C_virus_isolate_H77_genotype_1_complete_cds	NC_038882_Hepatitis_C_virus_isolate_H77_genotype_1_complete_cds_orf2696	7611	9138	+	protein_match	match$127_2437_2946	Pfam	PF00998	IPR002166	"GO:0003723","GO:0003968","GO:0039694"	1527	RNA dependent RNA polymerase, hepatitis C virus GO:0003723|GO:0003968|GO:0039694
NC_038882_Hepatitis_C_virus_isolate_H77_genotype_1_complete_cds	NC_038882_Hepatitis_C_virus_isolate_H77_genotype_1_complete_cds_orf2696	5526	6105	+	protein_match	match$131_1742_1935	Pfam	PF01001	IPR001490	"GO:0003968","GO:0004197","GO:0004252","GO:0017111"	579	Hepatitis C virus, Non-structural protein NS4b GO:0003968|GO:0004197|GO:0004252|GO:0017111
NC_038882_Hepatitis_C_virus_isolate_H77_genotype_1_complete_cds	NC_038882_Hepatitis_C_virus_isolate_H77_genotype_1_complete_cds_orf2696	6360	6543	+	protein_match	match$133_2020_2081	Pfam	PF08300	IPR013192	"GO:0008270"	183	Hepatitis C virus, Non-structural 5a protein, domain 1a GO:0008270
NC_038882_Hepatitis_C_virus_isolate_H77_genotype_1_complete_cds	NC_038882_Hepatitis_C_virus_isolate_H77_genotype_1_complete_cds_orf2696	6546	6846	+	protein_match	match$137_2082_2182	Pfam	PF08301	IPR013193	NA	300	Hepatitis C virus non-structural 5a, 1B domain -
NC_038882_Hepatitis_C_virus_isolate_H77_genotype_1_complete_cds	NC_038882_Hepatitis_C_virus_isolate_H77_genotype_1_complete_cds_orf2696	1500	2529	+	protein_match	match$145_400_743	Pfam	PF01560	IPR002531	NA	1029	Hepatitis C virus, Non-structural protein E2/NS1 -
NC_038882_Hepatitis_C_virus_isolate_H77_genotype_1_complete_cds	NC_038882_Hepatitis_C_virus_isolate_H77_genotype_1_complete_cds_orf2696	5316	5475	+	protein_match	match$146_1672_1725	Pfam	PF01006	IPR000745	"GO:0016032","GO:0044423"	159	Hepatitis C virus, Non-structural protein NS4a GO:0016032|GO:0044423
NC_038882_Hepatitis_C_virus_isolate_H77_genotype_1_complete_cds	NC_038882_Hepatitis_C_virus_isolate_H77_genotype_1_complete_cds_orf2696	348	687	+	protein_match	match$148_16_129	Pfam	PF01543	IPR002522	"GO:0005198","GO:0019028"	339	Hepatitis C virus, Core protein, N-terminal GO:0005198|GO:0019028
NC_038882_Hepatitis_C_virus_isolate_H77_genotype_1_complete_cds	NC_038882_Hepatitis_C_virus_isolate_H77_genotype_1_complete_cds_orf2696	3510	3951	+	protein_match	match$156_1070_1217	Pfam	PF02907	IPR004109	"GO:0006508","GO:0008236","GO:0019087"	441	Hepatitis C virus, NS3 protease, Peptidase S29 GO:0006508|GO:0008236|GO:0019087
NC_038882_Hepatitis_C_virus_isolate_H77_genotype_1_complete_cds	NC_038882_Hepatitis_C_virus_isolate_H77_genotype_1_complete_cds_orf2696	4224	4407	+	protein_match	match$157_1308_1369	Pfam	PF07652	IPR011492	"GO:0004386","GO:0005524"	183	DEAD box, Flavivirus GO:0004386|GO:0005524
NC_038882_Hepatitis_C_virus_isolate_H77_genotype_1_complete_cds	NC_038882_Hepatitis_C_virus_isolate_H77_genotype_1_complete_cds_orf2696	3423	3966	+	protein_match	match$121_1041_1222	ProSiteProfiles	PS51822	IPR004109	"GO:0006508","GO:0008236","GO:0019087"	543	Hepatitis C virus, NS3 protease, Peptidase S29 GO:0006508|GO:0008236|GO:0019087
NC_038882_Hepatitis_C_virus_isolate_H77_genotype_1_complete_cds	NC_038882_Hepatitis_C_virus_isolate_H77_genotype_1_complete_cds_orf2696	3039	3420	+	protein_match	match$132_913_1040	ProSiteProfiles	PS51693	IPR002518	"GO:0004197"	381	Hepatitis C virus, Non-structural protein NS2 GO:0004197
NC_038882_Hepatitis_C_virus_isolate_H77_genotype_1_complete_cds	NC_038882_Hepatitis_C_virus_isolate_H77_genotype_1_complete_cds_orf2696	8244	8598	+	protein_match	match$135_2648_2766	ProSiteProfiles	PS50507	IPR007094	"GO:0003968","GO:0039694"	354	RNA-directed RNA polymerase, catalytic domain GO:0003968|GO:0039694
NC_038882_Hepatitis_C_virus_isolate_H77_genotype_1_complete_cds	NC_038882_Hepatitis_C_virus_isolate_H77_genotype_1_complete_cds_orf2696	3993	4449	+	protein_match	match$142_1231_1383	ProSiteProfiles	PS51192	IPR014001	NA	456	Helicase superfamily 1/2, ATP-binding domain -
NC_038882_Hepatitis_C_virus_isolate_H77_genotype_1_complete_cds	NC_038882_Hepatitis_C_virus_isolate_H77_genotype_1_complete_cds_orf2696	4425	4956	+	protein_match	match$153_1375_1552	ProSiteProfiles	PS51194	IPR001650	NA	531	Helicase, C-terminal -
NC_038882_Hepatitis_C_virus_isolate_H77_genotype_1_complete_cds	NC_038882_Hepatitis_C_virus_isolate_H77_genotype_1_complete_cds	1	9599	+	nucleic_acid	NC_038882_Hepatitis_C_virus_isolate_H77_genotype_1_complete_cds	provided_by_user	NC_038882_Hepatitis_C_virus_isolate_H77_genotype_1_complete_cds	NA	NA	9598	NA
NC_038882_Hepatitis_C_virus_isolate_H77_genotype_1_complete_cds	NC_038882_Hepatitis_C_virus_isolate_H77_genotype_1_complete_cds_orf2696	3981	4497	+	protein_match	match$126_1227_1399	SMART	SM00487	IPR014001	NA	516	Helicase superfamily 1/2, ATP-binding domain -
NC_038882_Hepatitis_C_virus_isolate_H77_genotype_1_complete_cds	NC_038882_Hepatitis_C_virus_isolate_H77_genotype_1_complete_cds_orf2696	4545	4827	+	protein_match	match$141_1415_1509	SMART	SM00490	IPR001650	NA	282	Helicase, C-terminal -
NC_038882_Hepatitis_C_virus_isolate_H77_genotype_1_complete_cds	NC_038882_Hepatitis_C_virus_isolate_H77_genotype_1_complete_cds_orf2696	4380	5280	+	protein_match	match$115_1360_1660	SUPERFAMILY	SSF52540	IPR027417	NA	900	P-loop containing nucleoside triphosphate hydrolase -
NC_038882_Hepatitis_C_virus_isolate_H77_genotype_1_complete_cds	NC_038882_Hepatitis_C_virus_isolate_H77_genotype_1_complete_cds_orf2696	4002	4395	+	protein_match	match$125_1234_1365	SUPERFAMILY	SSF52540	IPR027417	NA	393	P-loop containing nucleoside triphosphate hydrolase -
NC_038882_Hepatitis_C_virus_isolate_H77_genotype_1_complete_cds	NC_038882_Hepatitis_C_virus_isolate_H77_genotype_1_complete_cds_orf2696	3423	3978	+	protein_match	match$128_1041_1226	SUPERFAMILY	SSF50494	IPR009003	NA	555	Peptidase S1, PA clan -
[truncated: 111 more rows]

## Sheet: acronyms 
Figure	Tree	Acronym	Definition
Figure 2	Flavivirus_jingmen	C	capsid
Figure 2	Flavivirus_jingmen	prM	precursor protein
Figure 2	Flavivirus_jingmen	E	major envelope protein
[truncated: 17 more rows]
